# Supplementary material for: Pleiotropic effects of rfa-gene mutations on Escherichia coli envelope properties
Source: Sci Rep. 2019 Jul 4;9:9696. doi: 10.1038/s41598-019-46100-3 (PMC6609704; doi:10.1038/s41598-019-46100-3)
Supplement: Supplementary file 2 — Table S1 [file 41598_2019_46100_MOESM2_ESM.xlsx]

## Sheet: Bilan simplifié
Pleiotropic effects of rfa-gene mutations on Escherichia coli envelope properties
C. Pagnout, B. Sohm, A. Razafitianamaharavo, C. Caillet, M. Offroy, M. Leduc, H. Gendre, S. Jomini, A. Beaussart, P. Bauda, J.F.L. Duval
Table S1
N	Score	% Coverage	Gene symbol	Accession no.	Name	Peptide number (>95%)	median 3596/WT	nb Pval <=0.05	median 3601/WT	nb Pval <=0.05	median 3606/WT	nb Pval <=0.05
1	59.94	58.6	imp	H0Q6D8	LPS-assembly protein LptD OS=Escherichia coli str. K-12 substr. MDS42 GN=imp PE=3 SV=1	34	0.586175	4	0.801681	1	0.762084	2
2	54.75	47.5	yae	H0Q702	Outer membrane protein assembly factor BamA OS=Escherichia coli str. K-12 substr. MDS42 GN=yaeT PE=3 SV=1	31	0.152074	4	0.769146	0	0.557189	0
3	54.65	40	acrB	H0QBF1	Multidrug efflux system protein OS=Escherichia coli str. K-12 substr. MDS42 GN=acrB PE=4 SV=1	34	0.899478	2	1.03276	1	0.494349	0
4	53.67	58.4	secD	H0QB98	Protein translocase subunit SecD OS=Escherichia coli str. K-12 substr. MDS42 GN=secD PE=3 SV=1	31	0.734472	1	0.995411	0	0.580744	0
5	51.08	38.1	rpoC	H0QFK5	DNA-directed RNA polymerase OS=Escherichia coli str. K-12 substr. MDS42 GN=rpoC PE=3 SV=1	23	2.74162	4	3.78445	4	4.11148	4
6	50.23	59.7	ppiD	H0QBD1	Peptidyl-prolyl cis-trans isomerase OS=Escherichia coli str. K-12 substr. MDS42 GN=ppiD PE=4 SV=1	26	1.803	2	0.899495	0	1.80301	2
7	50.13	52.2	ftsH	H0QE60	ATP-dependent zinc metalloprotease FtsH OS=Escherichia coli str. K-12 substr. MDS42 GN=ftsH PE=3 SV=1	31	1.1482	4	1.0864	4	1.07154	4
8	49.38	47.6	secA	H0Q6I1	Protein translocase subunit SecA OS=Escherichia coli str. K-12 substr. MDS42 GN=secA PE=3 SV=1	26	6.28056	4	5.15232	4	7.90681	4
9	46.78	43.7	ppc	H0QFI2	Phosphoenolpyruvate carboxylase OS=Escherichia coli str. K-12 substr. MDS42 GN=ppc PE=3 SV=1	22	1.09651	0	1.71396	2	1.10156	1
10	45.46	39.7	mukB	H0QC94	Chromosome partition protein MukB OS=Escherichia coli str. K-12 substr. MDS42 GN=mukB PE=3 SV=1	21	2.89738	4	4.44628	4	5.99791	4
11	45.25	33.3	yfhM	H0QB92	Conserved protein OS=Escherichia coli str. K-12 substr. MDS42 GN=yfhM PE=4 SV=1	22	3.09033	3	6.30956	4	0.990825	1
12	44.1	29.9	narG	H0QCI0	Nitrate reductase 1, alpha subunit OS=Escherichia coli str. K-12 substr. MDS42 GN=narG PE=4 SV=1	22	15.9221	4	17.5388	4	3.63082	3
13	40.04	35	adhE	H0QA08	Fused acetaldehyde-CoA dehydrogenase/iron-dependent alcohol dehydrogenase/pyruvate-formate lyase deactivase OS=Escherichia coli str. K-12 substr. MDS42 GN=adhE PE=4 SV=1	22	1.65194	2	2.85762	4	1.76201	1
14	39.93	43.2	thrA	H0Q712	Fused aspartokinase I and homoserine dehydrogenase I OS=Escherichia coli str. K-12 substr. MDS42 GN=thrA PE=4 SV=1	21	0.630972	0	0.557147	0	0.866945	0
15	39.67	39.1	aas	H0Q858	Bifunctional protein aas OS=Escherichia coli str. K-12 substr. MDS42 GN=aas PE=3 SV=1	19	1.15341	0	2.06063	0	1.25896	0
16	38.57	40.8	mrcB	H0Q6X9	Fused glycosyl transferase and transpeptidase OS=Escherichia coli str. K-12 substr. MDS42 GN=mrcB PE=4 SV=1	19	1.72187	0	1.23595	0	0.959414	0
17	37.85	45.3	ydiJ	H0QAA6	Predicted FAD-linked oxidoreductase OS=Escherichia coli str. K-12 substr. MDS42 GN=ydiJ PE=4 SV=1	20	1.68269	1	1.65956	2	2.3227	2
18	37.77	31.7	mgtA	H0QGA1	Magnesium transporter OS=Escherichia coli str. K-12 substr. MDS42 GN=mgtA PE=3 SV=1	22	3.6644	4	0.937572	0	2.57041	4
19	36.63	52.5	fhuA	C4ZRP3	Ferrichrome outer membrane transporter OS=Escherichia coli (strain K12 / MC4100 / BW2952) GN=fhuA PE=3 SV=1	20	0.165952	4	0.14654	4	0.405508	3
20	36.12	59	ydgA	H0Q8E2	Conserved protein OS=Escherichia coli str. K-12 substr. MDS42 GN=ydgA PE=4 SV=1	29	1.2023	4	1.11174	4	1.07154	2
21	35.27	42.1	dmsA	H0QC64	Dimethyl sulfoxide reductase, anaerobic, subunit A OS=Escherichia coli str. K-12 substr. MDS42 GN=dmsA PE=3 SV=1	20	2.43223	0	3.8019	1	2.93764	1
22	34.98	38.3	pflB	H0QC73	Pyruvate formate lyase I OS=Escherichia coli str. K-12 substr. MDS42 GN=pflB PE=3 SV=1	16	2.79253	3	8.2414	4	3.1623	4
23	34.81	25.5	kefA	H0QBF4	Fused mechanosensitive channel proteins OS=Escherichia coli str. K-12 substr. MDS42 GN=kefA PE=4 SV=1	16	1.47229	1	0.648638	0	0.847209	0
24	32.57	58.3	ompC	H0QDH2	Outer membrane porin protein C OS=Escherichia coli str. K-12 substr. MDS42 GN=ompC PE=3 SV=1	26	0.642692	4	1.38039	3	0.827916	0
25	32.27	61.3	ompA	H0Q9L4	Outer membrane protein A OS=Escherichia coli str. K-12 substr. MDS42 GN=ompA PE=3 SV=1	22	0.588844	4	0.851169	2	0.707943	4
26	31.99	55.9	hflK	H0QG35	Modulator for HflB protease specific for phage lambda cII repressor OS=Escherichia coli str. K-12 substr. MDS42 GN=hflK PE=4 SV=1	21	2.95125	2	1.92312	1	2.07016	1
27	31.69	38.1	yraM	H0QE87	Penicillin-binding protein activator LpoA OS=Escherichia coli str. K-12 substr. MDS42 GN=yraM PE=3 SV=1	19	0.363064	0	0.392668	0	1.02802	0
28	31.44	34.9	plsB	H0QFQ5	Glycerol-3-phosphate acyltransferase OS=Escherichia coli str. K-12 substr. MDS42 GN=plsB PE=3 SV=1	14	5.22399	4	1.15346	2	2.5704	3
29	31.19	58.4	tolC	H0QEJ5	Transport channel OS=Escherichia coli str. K-12 substr. MDS42 GN=tolC PE=4 SV=1	25	0.337316	1	0.271663	3	0.903671	0
30	30.72	40.3	yebT	H0QAC3	Conserved protein OS=Escherichia coli str. K-12 substr. MDS42 GN=yebT PE=4 SV=1	15	0.2965	0	0.501182	0	0.366447	0
31	29.64	52.8	btuB	H0QFJ2	Vitamin B12 transporter BtuB OS=Escherichia coli str. K-12 substr. MDS42 GN=btuB PE=3 SV=1	18	0.078332	4	0.11067	4	0.430544	2
32	28.79	27.2	gltB	H0Q7U1	Glutamate synthase, large subunit OS=Escherichia coli str. K-12 substr. MDS42 GN=gltB PE=4 SV=1	13	1.01391	1	2.23872	2	1.30615	0
33	28.67	60.9	atpD	H0QEY1	ATP synthase subunit beta OS=Escherichia coli str. K-12 substr. MDS42 GN=atpD PE=3 SV=1	17	1.5066	2	5.39513	4	1.57038	2
34	28.5	46.8	atpA	H0QEY3	ATP synthase subunit alpha OS=Escherichia coli str. K-12 substr. MDS42 GN=atpA PE=3 SV=1	18	1.93199	1	5.67546	2	1.55596	1
35	28.43	44.9	tar	C4ZQH0	Methyl-accepting chemotaxis protein II OS=Escherichia coli (strain K12 / MC4100 / BW2952) GN=tar PE=4 SV=1	16	0.0225022	4	0.0597474	4	1.94988	2
36	28.08	49.6	pntA	H0QD04	NAD(P) transhydrogenase subunit alpha OS=Escherichia coli str. K-12 substr. MDS42 GN=pntA PE=3 SV=1	20	0.228034	3	0.801663	0	0.328109	2
37	28.04	75.5	yfiO	H0Q948	Outer membrane protein assembly factor BamD OS=Escherichia coli str. K-12 substr. MDS42 GN=yfiO PE=3 SV=1	21	1.05685	0	0.532067	0	0.779822	0
38	27.56	51.2	hemX	H0QF39	Uroporphyrinogen III methylase OS=Escherichia coli str. K-12 substr. MDS42 GN=hemX PE=4 SV=1	18	1.49282	0	1.06656	0	1.8197	0
39	27.53	35.3	metE	H0QF65	5-methyltetrahydropteroyltriglutamate--homocysteine methyltransferase OS=Escherichia coli str. K-12 substr. MDS42 GN=metE PE=3 SV=1	12	3.45141	4	1.2134	0	1.27058	0
40	27.5	23.2	mdtF	H0Q7P1	Multidrug transporter, RpoS-dependent OS=Escherichia coli str. K-12 substr. MDS42 GN=mdtF PE=4 SV=1	15	20.0447	4	31.3328	4	2.42097	2
41	27.38	51.6	oppA	H0QA10	Oligopeptide transporter subunit OS=Escherichia coli str. K-12 substr. MDS42 GN=oppA PE=4 SV=1	12	25.3513	4	7.31139	1	18.4502	4
42	27.11	33	rcsD	H0QDH3	Phosphotransfer intermediate protein in two-component regulatory system with RcsBC OS=Escherichia coli str. K-12 substr. MDS42 GN=rcsD PE=4 SV=1	14	0.843323	0	0.963826	0	0.895365	0
43	26.82	51.4	ndh	H0Q9T4	Respiratory NADH dehydrogenase 2/cupric reductase OS=Escherichia coli str. K-12 substr. MDS42 GN=ndh PE=4 SV=1	15	2.23872	2	0.557191	1	0.946196	0
44	26.54	34.2	fusA	H0Q782	Elongation factor G OS=Escherichia coli str. K-12 substr. MDS42 GN=fusA PE=3 SV=1	15	2.13792	0	0.38724	0	0.424631	0
45	26.52	54.8	hflC	H0QG36	Modulator for HflB protease specific for phage lambda cII repressor OS=Escherichia coli str. K-12 substr. MDS42 GN=hflC PE=4 SV=1	14	2.42104	4	1.78652	1	1.64442	2
46	26.45	44.9	asmA	H0Q8Q6	Predicted assembly protein OS=Escherichia coli str. K-12 substr. MDS42 GN=asmA PE=4 SV=1	14	0.478622	0	0.933288	0	0.636781	0
47	26.39	33.7	rne	H0QCF5	Fused ribonucleaseE endoribonuclease/scaffold for formation of degradosome OS=Escherichia coli str. K-12 substr. MDS42 GN=rne PE=4 SV=1	12	0.824114	0	1.87932	2	1.18572	1
48	25.95	36.9	rpoD	H0QEM0	RNA polymerase sigma factor OS=Escherichia coli str. K-12 substr. MDS42 GN=rpoD PE=3 SV=1	15	2.47744	4	2.60616	4	3.51559	4
49	25.8	56.8	dacC	H0Q9H4	D-alanyl-D-alanine carboxypeptidase OS=Escherichia coli str. K-12 substr. MDS42 GN=dacC PE=3 SV=1	17	5.70163	4	1.71396	2	2.53515	2
50	25.59	29.1	copA	H0QBH3	Copper transporter OS=Escherichia coli str. K-12 substr. MDS42 GN=copA PE=3 SV=1	14	1.69828	1	1.14287	0	0.69822	0
51	25	38.8	mrcA	H0Q7D8	Fused penicillin-binding protein 1a murein transglycosylase/murein transpeptidase OS=Escherichia coli str. K-12 substr. MDS42 GN=mrcA PE=4 SV=1	12	0.727772	0	0.361421	0	0.485292	0
52	24.28	26.6	zntA	H0Q7K2	Zinc, cobalt and lead efflux system OS=Escherichia coli str. K-12 substr. MDS42 GN=zntA PE=3 SV=1	12	0.334208	2	0.613765	1	0.409287	2
53	24.26	55.2	yhiI	H0Q7L7	Predicted HlyD family secretion protein OS=Escherichia coli str. K-12 substr. MDS42 GN=yhiI PE=4 SV=1	12	0.325076	3	0.933274	0	0.912018	0
54	23.94	52.1	pyrD	H0QCB5	Dihydroorotate dehydrogenase (quinone) OS=Escherichia coli str. K-12 substr. MDS42 GN=pyrD PE=3 SV=1	12	1.73781	0	1.98608	0	1.26471	0
55	23.87	45	ompF	H0QC99	Outer membrane porin 1a OS=Escherichia coli str. K-12 substr. MDS42 GN=ompF PE=3 SV=1	20	0.351567	4	0.619474	4	0.539527	4
56	23.74	32	hyaB	H0Q9M9	Hydrogenase 1, large subunit OS=Escherichia coli str. K-12 substr. MDS42 GN=hyaB PE=3 SV=1	12	9.77238	4	15.5597	4	6.54637	2
57	23.55	44.4	ytfM	H0QG81	Predicted outer membrane protein and surface antigen OS=Escherichia coli str. K-12 substr. MDS42 GN=ytfM PE=4 SV=1	11	0.170625	2	0.907825	1	0.809062	1
58	23.44	46.1	ompT	C4ZV09	DLP12 prophage; outer membrane protease VII (Outer membrane protein 3b) OS=Escherichia coli (strain K12 / MC4100 / BW2952) GN=ompT PE=4 SV=1	17	0.0413209	4	0.212843	2	0.557158	0
59	23.36	67.6	lolB	H0QCG2	Outer-membrane lipoprotein LolB OS=Escherichia coli str. K-12 substr. MDS42 GN=lolB PE=3 SV=1	12	0.159225	2	0.748128	0	0.380175	1
60	23.05	33.5	ptsG	H0Q9S6	Fused glucose-specific PTS enzyme IIBC components OS=Escherichia coli str. K-12 substr. MDS42 GN=ptsG PE=4 SV=1	16	0.695039	0	0.616565	0	1.07153	0
61	22.34	42.9	yfgL	H0QB84	Outer membrane protein assembly factor BamB OS=Escherichia coli str. K-12 substr. MDS42 GN=yfgL PE=3 SV=1	16	1.23595	1	0.642734	2	1.00458	1
62	22.25	67.4	rplB	H0Q775	50S ribosomal protein L2 OS=Escherichia coli str. K-12 substr. MDS42 GN=rplB PE=3 SV=1	13	0.751804	4	0.643026	4	0.986275	4
63	22.08	43.4	dacA	H0QDI9	D-alanyl-D-alanine carboxypeptidase OS=Escherichia coli str. K-12 substr. MDS42 GN=dacA PE=3 SV=1	12	1.91427	2	0.995425	0	2.95122	4
64	22.08	40.8	acrA	H0QBF2	Multidrug efflux system OS=Escherichia coli str. K-12 substr. MDS42 GN=acrA PE=4 SV=1	14	2.42103	1	0.772643	0	2.37687	1
65	21.73	42	cld	H0Q8Q2	Regulator of length of O-antigen component of lipopolysaccharide chains OS=Escherichia coli str. K-12 substr. MDS42 GN=cld PE=4 SV=1	12	1.47911	0	0.783426	0	1.98612	0
66	21.7	43.4	pqiB	H0Q9K8	Paraquat-inducible protein B OS=Escherichia coli str. K-12 substr. MDS42 GN=pqiB PE=4 SV=1	9	2.44348	2	0.694975	0	1.28825	1
67	21.33	51.7	gapA	H0Q8J0	Glyceraldehyde-3-phosphate dehydrogenase A OS=Escherichia coli str. K-12 substr. MDS42 GN=gapA PE=3 SV=1	11	0.120261	2	0.33887	1	0.275453	2
68	21.2	30.8	yhjK	H0QDU4	Predicted diguanylate cyclase OS=Escherichia coli str. K-12 substr. MDS42 GN=yhjK PE=4 SV=1	11	0.698242	0	1.08645	0	0.610943	0
69	20.98	42.1	tsr	C4ZT38	Methyl-accepting chemotaxis protein I, serine sensor receptor OS=Escherichia coli (strain K12 / MC4100 / BW2952) GN=tsr PE=4 SV=1	12	0.02598	4	0.0291	4	2.75424	3
70	20.98	44.8	lepB	H0Q925	Signal peptidase I OS=Escherichia coli str. K-12 substr. MDS42 GN=lepB PE=3 SV=1	11	1.91428	2	0.858999	0	0.963809	0
71	20.83	51.6	rluB	H0QA36	Pseudouridine synthase OS=Escherichia coli str. K-12 substr. MDS42 GN=rluB PE=3 SV=1	11	0.588842	0	0.605344	0	0.657637	0
72	20.78	58.4	tufB	H0QFJ7	Elongation factor Tu OS=Escherichia coli str. K-12 substr. MDS42 GN=tufB PE=3 SV=1	13	2.26988	2	1.07153	0	0.559764	1
73	20.55	55.5	nlpB	H0Q8W9	Outer membrane protein assembly factor BamC OS=Escherichia coli str. K-12 substr. MDS42 GN=nlpB PE=3 SV=1	15	2.36593	4	0.963817	0	2.19784	2
74	20.44	41.4	msbA	H0QC84	Fused lipid transporter subunits membrane component and ATP-binding component of ABC superfamily OS=Escherichia coli str. K-12 substr. MDS42 GN=msbA PE=3 SV=1	11	1.90544	2	0.654624	1	0.812825	0
75	20.39	30.2	hybC	H0QEF9	Hydrogenase 2, large subunit OS=Escherichia coli str. K-12 substr. MDS42 GN=hybC PE=3 SV=1	12	0.418778	2	0.835628	0	1.00928	0
76	20.35	23.4	rpoB	H0QFK4	DNA-directed RNA polymerase subunit beta OS=Escherichia coli str. K-12 substr. MDS42 GN=rpoB PE=3 SV=1	9	1.12204	0	1.08144	0	0.99999	0
77	20.1	29.3	ynfE	H0QCY8	Oxidoreductase subunit OS=Escherichia coli str. K-12 substr. MDS42 GN=ynfE PE=3 SV=1	9	1.34897	0	1.49278	0	1.23027	0
78	19.95	24.1	yhdP	H0Q7W9	Conserved membrane protein, predicted transporter OS=Escherichia coli str. K-12 substr. MDS42 GN=yhdP PE=4 SV=1	9	0.390883	1	0.972707	0	0.737898	0
79	19.57	23.7	mdoB	H0QGD1	Phosphoglycerol transferase I OS=Escherichia coli str. K-12 substr. MDS42 GN=mdoB PE=3 SV=1	9	1.0046	0	0.863013	0	0.625197	1
80	19.55	22.7	gcd	H0Q6V4	Glucose dehydrogenase OS=Escherichia coli str. K-12 substr. MDS42 GN=gcd PE=4 SV=1	12	1.2246	0	0.588887	0	0.303386	1
81	19.44	38.4	sppA	H0Q8H7	Protease IV OS=Escherichia coli str. K-12 substr. MDS42 GN=sppA PE=4 SV=1	11	1.05685	0	1.47914	0	0.769114	0
82	19.39	32.1	nuoG	H0QAU2	NADH:ubiquinone oxidoreductase, chain G OS=Escherichia coli str. K-12 substr. MDS42 GN=nuoG PE=4 SV=1	11	0.642701	0	1.01862	0	0.505871	0
83	19.39	45.5	oppF	C4ZTT9	Oligopeptide transporter subunit OS=Escherichia coli (strain K12 / MC4100 / BW2952) GN=oppF PE=3 SV=1	11	1.21342	0	5.88843	0	1.74584	0
84	19.34	40.5	aceF	H0Q6U5	Pyruvate dehydrogenase, dihydrolipoyltransacetylase component E2 OS=Escherichia coli str. K-12 substr. MDS42 GN=aceF PE=3 SV=1	12	3.48338	3	4.0179	4	2.81842	3
85	19.34	33.3	tolB	H0QBV1	Protein TolB OS=Escherichia coli str. K-12 substr. MDS42 GN=tolB PE=3 SV=1	11	15.6315	4	2.81835	2	13.2434	4
86	19.29	29.3	mdoH	C4ZRZ0	Glucans biosynthesis glucosyltransferase H OS=Escherichia coli (strain K12 / MC4100 / BW2952) GN=mdoH PE=3 SV=1	10	1.77828	1	1.79475	2	1.14815	0
87	19.28	37.7	ilvC	H0QF14	Ketol-acid reductoisomerase OS=Escherichia coli str. K-12 substr. MDS42 GN=ilvC PE=3 SV=1	9	0.3467	2	0.831778	0	0.608144	2
88	19.14	27.4	aceE	H0Q6U4	Pyruvate dehydrogenase E1 component OS=Escherichia coli str. K-12 substr. MDS42 GN=aceE PE=3 SV=1	8	1.16952	0	0.82796	1	0.46989	1
89	19	41.9	pykA	H0QAE3	Pyruvate kinase OS=Escherichia coli str. K-12 substr. MDS42 GN=pykA PE=3 SV=1	10	1.27645	0	0.83558	0	1.35518	1
90	18.95	53	hemY	H0QF38	Predicted protoheme IX synthesis protein OS=Escherichia coli str. K-12 substr. MDS42 GN=hemY PE=4 SV=1	10	1.94089	0	1.10154	0	2.42099	1
91	18.76	31.4	dnaK	H0Q724	Chaperone protein DnaK OS=Escherichia coli str. K-12 substr. MDS42 GN=dnaK PE=3 SV=1	9	1.46551	0	7.04694	2	1.48596	0
92	18.72	33.6	rpsA	H0QC81	30S ribosomal protein S1 OS=Escherichia coli str. K-12 substr. MDS42 GN=rpsA PE=3 SV=1	8	4.01789	2	3.81944	1	5.3951	3
93	18.69	20.1	feoB	H0Q7F1	Fused ferrous iron transporter, protein B OS=Escherichia coli str. K-12 substr. MDS42 GN=feoB PE=4 SV=1	9	0.219768	0	0.549556	0	0.570178	0
94	18.64	28.7	prc	H0QAB9	Carboxy-terminal protease for penicillin-binding protein 3 OS=Escherichia coli str. K-12 substr. MDS42 GN=prc PE=3 SV=1	9	3.37291	4	1.25892	0	3.40406	2
95	18.63	38.8	fliC	C4ZQK1	Flagellar filament structural protein (Flagellin) OS=Escherichia coli (strain K12 / MC4100 / BW2952) GN=fliC PE=4 SV=1	9	0.159958	3	0.92469	0	54.7016	4
96	18.61	27	acrB	H0Q7T9	Hybrid sensory histidine kinase in two-component regulatory system with ArcA OS=Escherichia coli str. K-12 substr. MDS42 GN=arcB PE=4 SV=1	10	1.41255	0	3.2063	1	1.65962	0
97	18.55	38.9	cls	H0QA16	Cardiolipin synthase OS=Escherichia coli str. K-12 substr. MDS42 GN=cls PE=3 SV=1	9	0.660703	0	1.50659	0	0.424582	0
98	18.54	38.1	ptsP	H0Q851	Fused PEP-protein phosphotransferase (Enzyme I) of PTS system OS=Escherichia coli str. K-12 substr. MDS42 GN=ptsP PE=3 SV=1	10	0.859023	0	1.64435	0	1.86212	1
99	18.46	28.2	cydA	H0QBU3	Cytochrome d terminal oxidase, subunit I OS=Escherichia coli str. K-12 substr. MDS42 GN=cydA PE=4 SV=1	11	1.06168	0	1.73783	0	0.660716	1
100	18.33	63.4	yraP	H0QE90	Uncharacterized protein OS=Escherichia coli str. K-12 substr. MDS42 GN=yraP PE=4 SV=1	11	1.32435	0	0.444614	0	0.928938	0
101	18.32	48.7	metQ	H0Q759	Lipoprotein OS=Escherichia coli str. K-12 substr. MDS42 GN=metQ PE=3 SV=1	11	0.98624	0	0.928971	0	0.954987	0
102	18.26	69.2	atpF	H0QEY5	ATP synthase subunit b OS=Escherichia coli str. K-12 substr. MDS42 GN=atpF PE=3 SV=1	15	1.18035	0	0.583441	0	1.13766	0
103	18.25	26.5	yicH	H0QDR5	Conserved protein OS=Escherichia coli str. K-12 substr. MDS42 GN=yicH PE=4 SV=1	10	0.831745	0	0.887168	0	0.916223	0
104	18.12	42.7	sohB	H0QA39	Predicted inner membrane peptidase OS=Escherichia coli str. K-12 substr. MDS42 GN=sohB PE=4 SV=1	13	2.44341	3	1.61433	2	1.46554	1
105	18.05	82	rpsE	H0QE47	30S ribosomal protein S5 OS=Escherichia coli str. K-12 substr. MDS42 GN=rpsE PE=3 SV=1	10	1.06657	0	1.59957	0	2.06065	0
106	18.02	34.1	alaS	H0Q9A2	Alanine--tRNA ligase OS=Escherichia coli str. K-12 substr. MDS42 GN=alaS PE=3 SV=1	9	3.40408	3	3.99949	2	4.85289	3
107	17.97	20.8	rcsC	H0QDH5	Hybrid sensory kinase in two-component regulatory system with RcsB and YojN OS=Escherichia coli str. K-12 substr. MDS42 GN=rcsC PE=4 SV=1	11	0.398093	0	0.267942	0	0.246567	2
108	17.97	38.2	ffh	H0Q962	Signal recognition particle protein OS=Escherichia coli str. K-12 substr. MDS42 GN=ffh PE=3 SV=1	10	1.40605	0	3.64758	3	3.41974	2
109	17.93	48.4	atpG	H0QEY2	ATP synthase gamma chain OS=Escherichia coli str. K-12 substr. MDS42 GN=atpG PE=3 SV=1	10	1.44547	1	1.99525	2	1.97697	3
110	17.82	35.9	fepA	H0QBN0	Iron-enterobactin outer membrane transporter OS=Escherichia coli str. K-12 substr. MDS42 GN=fepA PE=3 SV=1	8	0.0585231	3	0.0734911	4	0.105191	4
111	17.66	42.2	ftsI	H0Q6G7	Transpeptidase OS=Escherichia coli str. K-12 substr. MDS42 GN=ftsI PE=4 SV=1	8	0.751604	0	0.794335	0	0.559754	0
112	17.54	32.3	phoQ	H0Q9V4	Two-component response regulator, cognate to phoP OS=Escherichia coli str. K-12 substr. MDS42 GN=phoQ PE=4 SV=1	9	0.724469	0	0.578071	1	0.54449	0
113	17.48	51.1	nlpA	H0QDS0	Lipoprotein OS=Escherichia coli str. K-12 substr. MDS42 GN=nlpA PE=3 SV=1	10	0.727798	0	0.501179	0	0.75855	0
114	17.46	32.2	cusC	H0QBM4	Copper/silver efflux system, outer membrane component OS=Escherichia coli str. K-12 substr. MDS42 GN=cusC PE=4 SV=1	8	0.343596	2	0.28705	4	0.295127	0
115	17.43	41.2	pssA	D0VEY9	Phosphatidylserine synthase OS=Escherichia coli LW1655F+ GN=pssA PE=4 SV=1	8	1.4997	0	0.534588	1	1.20785	1
116	17.38	44.1	wbbK	C4ZSC0	Lipopolysaccharide biosynthesis protein OS=Escherichia coli (strain K12 / MC4100 / BW2952) GN=wbbK PE=4 SV=1	8	0.70794	0	1.33045	0	0.461341	0
117	17.21	31.5	sdhA	H0QBT4	Succinate dehydrogenase, flavoprotein subunit OS=Escherichia coli str. K-12 substr. MDS42 GN=sdhA PE=4 SV=1	11	1.72188	1	0.126459	4	0.707957	0
118	17.21	40.5	recA	H0Q9A4	Protein RecA OS=Escherichia coli str. K-12 substr. MDS42 GN=recA PE=3 SV=1	10	0.805336	0	1.94983	2	1.56315	1
119	17.11	37.8	nlpI	H0QEA3	Lipoprotein NlpI OS=Escherichia coli str. K-12 substr. MDS42 GN=nlpI PE=3 SV=1	9	0.34357	1	0.541963	0	0.5861	1
120	17.08	75	rplO	H0QE45	50S ribosomal protein L15 OS=Escherichia coli str. K-12 substr. MDS42 GN=rplO PE=3 SV=1	11	0.328088	2	0.284429	2	0.354775	2
121	17.01	22.9	ileS	H0Q729	Isoleucine--tRNA ligase OS=Escherichia coli str. K-12 substr. MDS42 GN=ileS PE=3 SV=1	8	1.06657	0	0.407414	0	0.691823	0
122	16.94	36.5	yceG	H0Q9S2	Predicted aminodeoxychorismate lyase OS=Escherichia coli str. K-12 substr. MDS42 GN=yceG PE=4 SV=1	8	1.78648	1	0.891267	0	1.67497	2
123	16.89	35	purA	H0QG38	Adenylosuccinate synthetase OS=Escherichia coli str. K-12 substr. MDS42 GN=purA PE=3 SV=1	9	1.34279	1	0.924693	0	0.899497	0
124	16.85	51.9	ydgH	H0QD05	Uncharacterized protein OS=Escherichia coli str. K-12 substr. MDS42 GN=ydgH PE=4 SV=1	9	14.3219	4	1.94092	1	14.4544	4
125	16.8	36.5	rstB	H0QD10	Sensory histidine kinase in two-component regulatory system with RstA OS=Escherichia coli str. K-12 substr. MDS42 GN=rstB PE=4 SV=1	10	1.46557	1	0.87096	1	1.00926	0
126	16.67	52.4	ydjY	H0QD68	Uncharacterized protein OS=Escherichia coli str. K-12 substr. MDS42 GN=ydjY PE=4 SV=1	12	1.04711	0	1.69823	1	1.87067	3
127	16.54	50.3	wbbI	C4ZSC2	Conserved protein OS=Escherichia coli (strain K12 / MC4100 / BW2952) GN=wbbI PE=4 SV=1	9	0.986284	0	1.64437	0	1.08145	0
128	16.41	31.4	yidC	H0QEV4	Membrane protein insertase YidC OS=Escherichia coli str. K-12 substr. MDS42 GN=yidC PE=3 SV=1	9	1.3122	0	1.96791	0	1.81973	0
129	16.37	29.5	yjeP	H0QG23	Predicted mechanosensitive channel OS=Escherichia coli str. K-12 substr. MDS42 GN=yjeP PE=4 SV=1	8	1.57034	0	0.522415	0	0.450827	1
130	16.28	31.3	mrdA	H0QDJ2	Transpeptidase OS=Escherichia coli str. K-12 substr. MDS42 GN=mrdA PE=4 SV=1	7	0.916212	0	0.963809	0	0.90779	0
131	16.21	31	ftsY	H0Q7J7	Signal recognition particle receptor FtsY OS=Escherichia coli str. K-12 substr. MDS42 GN=ftsY PE=3 SV=1	8	1.41249	0	2.14787	2	2.93765	3
132	16.19	36.5	cpxA	H0QFD9	Sensory histidine kinase in two-component regulatory system with CpxR OS=Escherichia coli str. K-12 substr. MDS42 GN=cpxA PE=4 SV=1	9	0.968274	1	1.5346	1	1.66724	2
133	16.09	32.8	nuoC	H0QAU5	NADH-quinone oxidoreductase subunit C/D OS=Escherichia coli str. K-12 substr. MDS42 GN=nuoC PE=3 SV=1	9	1.9143	1	3.81947	2	1.7061	0
134	16.01	21.4	pntB	H0QD03	NAD(P) transhydrogenase subunit beta OS=Escherichia coli str. K-12 substr. MDS42 GN=pntB PE=3 SV=1	15	0.232317	1	0.812796	0	0.252354	2
135	16	47.4	pldA	H0QF57	Outer membrane phospholipase A OS=Escherichia coli str. K-12 substr. MDS42 GN=pldA PE=4 SV=1	11	0.409275	0	0.274174	0	0.438505	0
136	15.91	33.7	ybhG	H0QBZ9	UPF0194 membrane protein YbhG OS=Escherichia coli str. K-12 substr. MDS42 GN=ybhG PE=3 SV=1	7	4.4055	4	3.96274	4	2.88406	3
137	15.89	30.4	rnr	H0QG40	Ribonuclease R OS=Escherichia coli str. K-12 substr. MDS42 GN=rnr PE=3 SV=1	8	2.99233	3	2.50037	2	0.772693	2
138	15.88	28.1	serA	H0QEQ1	D-3-phosphoglycerate dehydrogenase OS=Escherichia coli str. K-12 substr. MDS42 GN=serA PE=3 SV=1	8	1.10661	0	1.99525	1	1.20785	0
139	15.78	65.5	rpsD	H0QE40	30S ribosomal protein S4 OS=Escherichia coli str. K-12 substr. MDS42 GN=rpsD PE=3 SV=1	10	0.831725	2	1.38037	2	0.517586	1
140	15.75	29.3	cirA	H0QAM2	Ferric iron-catecholate outer membrane transporter OS=Escherichia coli str. K-12 substr. MDS42 GN=cirA PE=3 SV=1	8	0.146579	2	0.438522	4	0.196815	4
141	15.75	74.2	yhcB	H0Q7V7	Conserved protein OS=Escherichia coli str. K-12 substr. MDS42 GN=yhcB PE=4 SV=1	13	1.93199	0	1.03278	0	1.92306	0
142	15.7	30.9	yejM	H0QDE9	Predicted hydrolase, inner membrane OS=Escherichia coli str. K-12 substr. MDS42 GN=yejM PE=4 SV=1	8	0.724405	0	1.31821	0	0.532129	0
143	15.7	30	lamB	H0QFQ0	Maltoporin OS=Escherichia coli str. K-12 substr. MDS42 GN=lamB PE=3 SV=1	8	0.124779	2	0.220841	0	0.100919	2
144	15.63	56.2	rpsC	H0Q772	30S ribosomal protein S3 OS=Escherichia coli str. K-12 substr. MDS42 GN=rpsC PE=3 SV=1	9	1.90547	1	2.07011	0	1.66724	0
145	15.62	35	eno	H0Q804	Enolase OS=Escherichia coli str. K-12 substr. MDS42 GN=eno PE=3 SV=1	9	0.54956	1	1.1803	0	0.6668	0
146	15.55	33.5	mdoG	H0QCD5	Glucans biosynthesis protein G OS=Escherichia coli str. K-12 substr. MDS42 GN=mdoG PE=3 SV=1	8	14.2561	4	1.01859	0	15.7036	4
147	15.29	36.8	ftsZ	H0Q6H8	Cell division protein FtsZ OS=Escherichia coli str. K-12 substr. MDS42 GN=ftsZ PE=3 SV=1	9	1.4791	0	2.42104	0	2.25947	0
148	15.15	37.9	wzzE	H0QF24	Entobacterial common antigen (ECA) polysaccharide chain length modulation protein OS=Escherichia coli str. K-12 substr. MDS42 GN=wzzE PE=4 SV=1	9	0.95061	1	0.751639	1	0.734517	1
149	15.09	45.6	yhbG	H0Q7T0	Predicted transporter subunit OS=Escherichia coli str. K-12 substr. MDS42 GN=yhbG PE=3 SV=1	8	2.59416	0	0.924655	0	1.34898	0
150	15.02	19.1	cusA	H0QBM7	Copper/silver efflux system, membrane component OS=Escherichia coli str. K-12 substr. MDS42 GN=cusA PE=4 SV=1	8	0.50578	2	0.529663	3	0.492015	2
151	14.99	40.8	livG	H0Q7I8	Leucine/isoleucine/valine transporter subunit OS=Escherichia coli str. K-12 substr. MDS42 GN=livG PE=3 SV=1	9	0.340411	2	1.03753	0	0.676047	0
152	14.94	46.8	manX	H0Q8M7	Fused mannose-specific PTS enzyme IIAB components OS=Escherichia coli str. K-12 substr. MDS42 GN=manX PE=4 SV=1	8	1.38674	2	1.74586	2	1.82812	2
153	14.86	38.9	mltA	H0Q838	Membrane-bound lytic murein transglycosylase A OS=Escherichia coli str. K-12 substr. MDS42 GN=mltA PE=4 SV=1	7	0.0920089	3	0.335785	2	0.0946277	4
154	14.82	43.1	mreC	H0Q7X3	Cell wall structural complex MreBCD transmembrane component MreC OS=Escherichia coli str. K-12 substr. MDS42 GN=mreC PE=4 SV=1	8	0.639736	0	0.476428	0	0.27928	0
155	14.76	48.8	rplD	H0Q777	50S ribosomal protein L4 OS=Escherichia coli str. K-12 substr. MDS42 GN=rplD PE=3 SV=1	8	2.61811	4	2.15789	2	1.45204	1
156	14.69	40.8	suhB	H0Q8Z0	Inositol monophosphatase OS=Escherichia coli str. K-12 substr. MDS42 GN=suhB PE=4 SV=1	8	0.72109	0	1.81134	0	0.924674	0
157	14.68	29.7	ybhC	H0QBX6	Predicted pectinesterase OS=Escherichia coli str. K-12 substr. MDS42 GN=ybhC PE=3 SV=1	12	0.190585	2	0.492029	1	0.532135	0
158	14.61	18.8	ytfN	H0QG82	Conserved protein OS=Escherichia coli str. K-12 substr. MDS42 GN=ytfN PE=4 SV=1	6	0.843324	0	1.85352	0	1.85356	0
159	14.59	51	rpsB	H0Q6Z4	30S ribosomal protein S2 OS=Escherichia coli str. K-12 substr. MDS42 GN=rpsB PE=3 SV=1	14	2.69155	2	4.8529	3	5.54624	2
160	14.44	43.2	mreB	H0Q7X4	Cell wall structural complex MreBCD, actin-like component MreB OS=Escherichia coli str. K-12 substr. MDS42 GN=mreB PE=4 SV=1	7	7.17793	0	9.7724	0	8.39459	0
161	14.32	47.9	surA	H0Q6D7	Chaperone SurA OS=Escherichia coli str. K-12 substr. MDS42 GN=surA PE=3 SV=1	8	28.7078	4	0.50584	1	23.7684	4
162	14.27	51	yfgM	H0QB85	Conserved protein OS=Escherichia coli str. K-12 substr. MDS42 GN=yfgM PE=4 SV=1	7	0.776226	0	0.907822	0	0.70145	2
163	14.23	64.3	rplE	H0QE52	50S ribosomal protein L5 OS=Escherichia coli str. K-12 substr. MDS42 GN=rplE PE=3 SV=1	13	4.13052	2	3.10453	0	3.90844	1
164	14.08	42.1	cysK	H0QB46	Cysteine synthase OS=Escherichia coli str. K-12 substr. MDS42 GN=cysK PE=3 SV=1	7	0.666803	0	2.57042	0	0.946215	0
165	14.02	58.5	rpsM	H0QE42	30S ribosomal protein S13 OS=Escherichia coli str. K-12 substr. MDS42 GN=rpsM PE=3 SV=1	7	0.183661	2	0.0883262	4	0.125348	4
166	14	25	damX	H0Q7D0	Uncharacterized protein OS=Escherichia coli str. K-12 substr. MDS42 GN=damX PE=4 SV=1	7	1.38677	0	1.7783	0	1.38036	0
167	13.97	44.3	dcrB	H0Q7K5	Periplasmic protein OS=Escherichia coli str. K-12 substr. MDS42 GN=dcrB PE=4 SV=1	9	4.3053	4	0.899485	2	2.87078	4
168	13.82	38.3	murG	H0Q6H3	UDP-N-acetylglucosamine--N-acetylmuramyl-(pentapeptide) pyrophosphoryl-undecaprenol N-acetylglucosamine transferase OS=Escherichia coli str. K-12 substr. MDS42 GN=murG PE=3 SV=1	9	1.07153	0	0.843292	0	0.801697	0
169	13.82	65.3	rplT	H0QD34	50S ribosomal protein L20 OS=Escherichia coli str. K-12 substr. MDS42 GN=rplT PE=3 SV=1	7	0.0316386	3	0.977272	0	0.238794	2
170	13.74	26.8	ybdG	C4ZV21	Predicted mechanosensitive channel OS=Escherichia coli (strain K12 / MC4100 / BW2952) GN=ybdG PE=4 SV=1	8	0.385521	1	0.858994	0	0.363042	1
171	13.62	34.3	lolC	H0Q9U1	Outer membrane-specific lipoprotein transporter subunit OS=Escherichia coli str. K-12 substr. MDS42 GN=lolC PE=4 SV=1	6	1.11171	0	0.963809	0	0.995389	0
172	13.55	44.7	tolA	H0QBV0	Membrane anchored protein in TolA-TolQ-TolR complex OS=Escherichia coli str. K-12 substr. MDS42 GN=tolA PE=4 SV=1	7	2.11838	3	1.21902	0	1.53463	1
173	13.47	31.4	yliA	H0QC33	Fused predicted peptide transport subunits OS=Escherichia coli str. K-12 substr. MDS42 GN=yliA PE=3 SV=1	7	1.21336	0	3.32659	1	3.38841	1
174	13.39	22.7	ubiB	H0QF71	Probable ubiquinone biosynthesis protein UbiB OS=Escherichia coli str. K-12 substr. MDS42 GN=ubiB PE=3 SV=1	7	1.13764	0	0.381943	0	0.639783	0
175	13.37	31.9	glyS	H0QDX1	Glycine--tRNA ligase beta subunit OS=Escherichia coli str. K-12 substr. MDS42 GN=glyS PE=3 SV=1	6	0.529693	0	0.937534	0	2.09893	0
176	13.28	20.6	barA	H0Q811	Hybrid sensory histidine kinase, in two-component regulatory system with UvrY OS=Escherichia coli str. K-12 substr. MDS42 GN=barA PE=4 SV=1	6	0.783443	0	0.772675	1	0.769142	0
177	13.26	28.4	ynfF	H0QCY9	Oxidoreductase subunit OS=Escherichia coli str. K-12 substr. MDS42 GN=ynfF PE=3 SV=1	8	0.567541	1	1.67497	0	2.19786	0
178	13.19	34.1	yaiW	C4ZTD7	Predicted DNA-binding transcriptional regulator OS=Escherichia coli (strain K12 / MC4100 / BW2952) GN=yaiW PE=4 SV=1	7	0.537019	0	0.519995	2	0.928933	0
179	13.17	43	mscS	H0QER2	Mechanosensitive channel OS=Escherichia coli str. K-12 substr. MDS42 GN=mscS PE=4 SV=1	11	2.10865	1	1.02328	1	0.428556	1
180	13.12	30.1	clpA	H0QC53	ATPase and specificity subunit of ClpA-ClpP ATP-dependent serine protease, chaperone activity OS=Escherichia coli str. K-12 substr. MDS42 GN=clpA PE=3 SV=1	6	1.38677	0	2.67919	1	1.65197	0
181	13.11	25	pheT	H0QD31	Phenylalanine--tRNA ligase beta subunit OS=Escherichia coli str. K-12 substr. MDS42 GN=pheT PE=3 SV=1	6	1.21896	0	1.1324	0	0.396274	1
182	13.05	55.4	rplF	H0QE49	50S ribosomal protein L6 OS=Escherichia coli str. K-12 substr. MDS42 GN=rplF PE=3 SV=1	8	1.67494	0	0.512857	0	0.986273	0
183	12.79	43.3	oppD	H0QA13	Oligopeptide transporter subunit OS=Escherichia coli str. K-12 substr. MDS42 GN=oppD PE=3 SV=1	6	1.66725	0	3.56449	2	2.24907	2
184	12.76	27.8	ptsI	H0QB48	Phosphoenolpyruvate-protein phosphotransferase OS=Escherichia coli str. K-12 substr. MDS42 GN=ptsI PE=3 SV=1	8	0.578066	0	0.135532	3	0.613768	0
185	12.7	42.9	fliY	C4ZQJ8	Cystine transporter subunit OS=Escherichia coli (strain K12 / MC4100 / BW2952) GN=fliY PE=3 SV=1	6	7.8705	2	1.38673	0	9.95405	4
186	12.59	21.1	lnt	H0QDL3	Apolipoprotein N-acyltransferase OS=Escherichia coli str. K-12 substr. MDS42 GN=lnt PE=3 SV=1	6	1.13244	0	1.02801	0	0.981708	0
187	12.5	25.7	cyD	H0QC57	Fused cysteine transporter subunits OS=Escherichia coli str. K-12 substr. MDS42 GN=cydD PE=3 SV=1	6	0.875018	0	0.903648	0	0.94191	0
188	12.49	28.4	yaeL	H0Q701	Zinc metallopeptidase OS=Escherichia coli str. K-12 substr. MDS42 GN=yaeL PE=3 SV=1	6	2.30143	0	1.83653	0	1.53464	0
189	12.45	28.1	frdA	H0QG18	Fumarate reductase (Anaerobic) catalytic and NAD/flavoprotein subunit OS=Escherichia coli str. K-12 substr. MDS42 GN=frdA PE=4 SV=1	6	1.888	0	2.93763	2	1.41253	0
190	12.4	30.9	yicM	H0QA47	Conserved protein OS=Escherichia coli str. K-12 substr. MDS42 GN=yciM PE=4 SV=1	6	1.42563	0	1.67495	0	1.3366	0
191	12.34	20.6	manZ	H0Q8M9	Mannose-specific enzyme IID component of PTS OS=Escherichia coli str. K-12 substr. MDS42 GN=manZ PE=4 SV=1	9	0.483095	2	0.348305	1	0.580725	0
192	12.18	64	hlpA	H0Q703	Chaperone protein skp OS=Escherichia coli str. K-12 substr. MDS42 GN=hlpA PE=3 SV=1	9	23.4423	0	1.77013	0	19.3197	0
193	12.18	43	lptE	H0QDJ8	LPS-assembly lipoprotein LptE OS=Escherichia coli str. K-12 substr. MDS42 GN=lptE PE=3 SV=1	9	0.173759	4	0.505863	2	0.610926	1
194	12.16	23.7	yijP	H0QFI1	Conserved inner membrane protein OS=Escherichia coli str. K-12 substr. MDS42 GN=yijP PE=4 SV=1	6	0.63094	0	1.32435	0	0.613784	0
195	12.05	38.2	glmM	H0QE58	Phosphoglucosamine mutase OS=Escherichia coli str. K-12 substr. MDS42 GN=glmM PE=3 SV=1	6	0.835593	0	1.24163	0	1.05683	0
196	12.05	37	tyrA	H0Q952	T-protein OS=Escherichia coli str. K-12 substr. MDS42 GN=tyrA PE=3 SV=1	6	0.469888	2	1.34899	1	0.986232	0
197	12	37	psd	H0QG24	Phosphatidylserine decarboxylase proenzyme OS=Escherichia coli str. K-12 substr. MDS42 GN=psd PE=3 SV=1	9	1.49277	0	0.794355	0	0.688615	0
198	11.91	35.4	emrA	H0Q995	Multidrug efflux system OS=Escherichia coli str. K-12 substr. MDS42 GN=emrA PE=4 SV=1	6	0.287078	2	0.33422	2	0.368121	2
199	11.86	37.4	cysG	H0Q7B1	Siroheme synthase OS=Escherichia coli str. K-12 substr. MDS42 GN=cysG PE=3 SV=1	6	1.04714	0	1.23026	0	0.809062	0
200	11.85	47.6	yibN	H0QDP7	Predicted rhodanese-related sulfurtransferase OS=Escherichia coli str. K-12 substr. MDS42 GN=yibN PE=4 SV=1	7	1.27056	1	0.999961	0	1.0328	0
201	11.83	31.6	cydC	H0QC56	Fused cysteine transporter subunits OS=Escherichia coli str. K-12 substr. MDS42 GN=cydC PE=3 SV=1	6	0.146538	3	0.396283	0	0.358101	0
202	11.82	62.7	yeaY	H0Q8L6	Predicted lipoprotein OS=Escherichia coli str. K-12 substr. MDS42 GN=yeaY PE=4 SV=1	7	1.80303	0	0.465554	0	1.7458	0
203	11.81	48.2	yedD	C4ZQK6	Predicted protein OS=Escherichia coli (strain K12 / MC4100 / BW2952) GN=yedD PE=4 SV=1	6	2.06067	1	0.452907	0	1.05681	0
204	11.79	42.8	djlA	H0Q6D9	DnaJ-like protein DjlA OS=Escherichia coli str. K-12 substr. MDS42 GN=djlA PE=3 SV=1	6	0.769143	0	0.501177	1	0.672973	0
205	11.75	28.7	yhjG	H0QDT9	Predicted outer membrane biogenesis protein OS=Escherichia coli str. K-12 substr. MDS42 GN=yhjG PE=4 SV=1	5	3.01994	4	1.45208	1	1.2246	1
206	11.54	70.5	lpp	H0QA96	Murein lipoprotein OS=Escherichia coli str. K-12 substr. MDS42 GN=lpp PE=3 SV=1	11	0.698273	0	0.688627	0	0.827941	0
207	11.52	18.2	putA	H0Q9R3	Fused DNA-binding transcriptional regulator/proline dehydrogenase/pyrroline-5-carboxylate dehydrogenase OS=Escherichia coli str. K-12 substr. MDS42 GN=putA PE=3 SV=1	6	1.07649	0	0.916178	1	0.776244	0
208	11.43	66.5	rpsG	H0Q783	30S ribosomal protein S7 OS=Escherichia coli str. K-12 substr. MDS42 GN=rpsG PE=3 SV=1	8	4.46684	2	4.67736	2	4.44631	1
209	11.24	19.4	rbbA	H0Q7L6	RbbA protein OS=Escherichia coli str. K-12 substr. MDS42 GN=rbbA PE=3 SV=1	6	1.00459	0	1.77012	0	0.364803	0
210	11.15	63.3	ybbK	H0QBH8	Predicted protease, membrane anchored OS=Escherichia coli str. K-12 substr. MDS42 GN=ybbK PE=4 SV=1	6	0.549518	0	1.45886	0	0.62804	0
211	11.11	44.8	cobB	H0Q9U5	NAD-dependent protein deacylase OS=Escherichia coli str. K-12 substr. MDS42 GN=cobB PE=3 SV=1	6	0.311891	0	1.40607	0	0.77267	0
212	11.08	33	dnaA	H0QEV0	Chromosomal replication initiator protein DnaA OS=Escherichia coli str. K-12 substr. MDS42 GN=dnaA PE=3 SV=1	6	0.285785	1	1.5346	0	0.48533	0
213	11.03	30.4	rlpA	H0QDJ0	Minor lipoprotein OS=Escherichia coli str. K-12 substr. MDS42 GN=rlpA PE=3 SV=1	6	0.554616	0	0.572806	0	1.16412	0
214	11	51.7	sdhB	H0QBT5	Succinate dehydrogenase, FeS subunit OS=Escherichia coli str. K-12 substr. MDS42 GN=sdhB PE=4 SV=1	7	1.59957	2	0.20603	4	0.891255	0
215	10.96	24.1	gyrB	H0QEU7	DNA gyrase subunit B OS=Escherichia coli str. K-12 substr. MDS42 GN=gyrB PE=3 SV=1	5	3.89041	0	3.51562	1	2.65457	0
216	10.94	51.4	blc	H0QG13	Outer membrane lipoprotein OS=Escherichia coli str. K-12 substr. MDS42 GN=blc PE=4 SV=1	7	1.58492	0	1.4997	0	1.2246	0
217	10.87	18.3	fiu	H0QC09	Predicted iron outer membrane transporter OS=Escherichia coli str. K-12 substr. MDS42 GN=fiu PE=3 SV=1	6	0.353162	2	0.787031	0	0.405556	3
218	10.85	22.5	narH	H0QCI1	Nitrate reductase 1, beta (Fe-S) subunit OS=Escherichia coli str. K-12 substr. MDS42 GN=narH PE=4 SV=1	6	11.4815	0	15.7761	1	9.90835	0
219	10.81	24.9	nuoF	H0QAU3	NADH:ubiquinone oxidoreductase, chain F OS=Escherichia coli str. K-12 substr. MDS42 GN=nuoF PE=4 SV=1	5	1.0666	0	1.28828	1	0.843325	0
220	10.8	46.7	nuoI	H0QAU0	NADH-quinone oxidoreductase subunit I OS=Escherichia coli str. K-12 substr. MDS42 GN=nuoI PE=3 SV=1	5	0.272898	0	1.28233	0	1.34279	0
221	10.75	30.9	argG	H0QE55	Argininosuccinate synthase OS=Escherichia coli str. K-12 substr. MDS42 GN=argG PE=3 SV=1	6	0.883067	0	1.05678	0	1.27646	0
222	10.69	37	ftsN	H0QFG0	Essential cell division protein OS=Escherichia coli str. K-12 substr. MDS42 GN=ftsN PE=4 SV=1	6	2.74158	0	0.891239	0	1.74586	0
223	10.69	42.3	rplA	H0QFK1	50S ribosomal protein L1 OS=Escherichia coli str. K-12 substr. MDS42 GN=rplA PE=3 SV=1	6	0.981723	0	1.19125	0	1.15343	0
224	10.66	29.3	fabB	H0QAY2	3-oxoacyl-[acyl-carrier-protein] synthase I OS=Escherichia coli str. K-12 substr. MDS42 GN=fabB PE=3 SV=1	5	0.317696	0	1.87935	0	0.731145	0
225	10.65	64.9	rplJ	H0QFK2	50S ribosomal protein L10 OS=Escherichia coli str. K-12 substr. MDS42 GN=rplJ PE=3 SV=1	6	0.762077	0	0.666812	2	0.769096	0
226	10.59	26	argA	H0Q840	Amino-acid acetyltransferase OS=Escherichia coli str. K-12 substr. MDS42 GN=argA PE=3 SV=1	5	3.03387	0	5.3951	3	3.25085	1
227	10.58	12	yhfK	H0Q7A1	Conserved inner membrane protein OS=Escherichia coli str. K-12 substr. MDS42 GN=yhfK PE=4 SV=1	5	0.899526	0	1.40606	0	0.855065	0
228	10.49	46	yfhG	H0Q912	Conserved protein OS=Escherichia coli str. K-12 substr. MDS42 GN=yfhG PE=4 SV=1	6	0.309037	1	0.787061	0	0.912037	0
229	10.45	23.9	yedQ	H0QD95	Predicted diguanylate cyclase OS=Escherichia coli str. K-12 substr. MDS42 GN=yedQ PE=4 SV=1	5	1.35523	1	1.16952	0	1.19674	0
230	10.4	33.5	asnS	H0QCA0	Asparagine--tRNA ligase OS=Escherichia coli str. K-12 substr. MDS42 GN=asnS PE=3 SV=1	5	0.827959	0	0.920435	0	1.08642	0
231	10.39	53.7	minD	H0Q9W5	Site-determining protein OS=Escherichia coli str. K-12 substr. MDS42 GN=minD PE=3 SV=1	5	4.09259	4	4.48744	4	4.03649	4
232	10.3	39.4	znuC	H0QAE7	Zinc transporter subunit OS=Escherichia coli str. K-12 substr. MDS42 GN=znuC PE=3 SV=1	5	0.779838	0	1.05681	0	0.666827	0
233	10.22	33.3	gltA	H0QBT1	Citrate synthase OS=Escherichia coli str. K-12 substr. MDS42 GN=gltA PE=3 SV=1	5	0.870963	0	1.52752	0	1.4388	0
234	10.21	61.9	pal	H0QBV2	Pal protein OS=Escherichia coli str. K-12 substr. MDS42 GN=pal PE=3 SV=1	7	0.157051	2	0.663767	0	0.562327	0
235	10.19	18.4	pta	H0QAV6	Phosphate acetyltransferase OS=Escherichia coli str. K-12 substr. MDS42 GN=pta PE=3 SV=1	5	0.797986	2	0.839457	0	0.93329	0
236	10.18	22.9	mtlA	H0QE08	Fused mannitol-specific PTS enzyme IIABC components OS=Escherichia coli str. K-12 substr. MDS42 GN=mtlA PE=4 SV=1	6	0.478614	0	0.636823	0	0.118623	1
237	10.17	85	rplQ	H0QE38	50S ribosomal protein L17 OS=Escherichia coli str. K-12 substr. MDS42 GN=rplQ PE=3 SV=1	8	0.772724	2	0.198635	3	0.292431	4
238	10.13	23.2	dadA	H0Q9X9	D-amino acid dehydrogenase small subunit OS=Escherichia coli str. K-12 substr. MDS42 GN=dadA PE=3 SV=1	5	0.968255	0	3.11891	0	2.0417	0
239	10.12	31.7	baeS	H0Q8S0	Sensory histidine kinase in two-component regulatory system with BaeR OS=Escherichia coli str. K-12 substr. MDS42 GN=baeS PE=4 SV=1	5	2.7416	2	0.98627	1	2.04173	2
240	10.12	33.9	yajG	H0QBC4	Predicted lipoprotein OS=Escherichia coli str. K-12 substr. MDS42 GN=yajG PE=4 SV=1	9	0.143242	2	0.276724	0	0.261848	0
241	10.08	28.9	tsx	H0QBA1	Nucleoside channel, receptor of phage T6 and colicin K OS=Escherichia coli str. K-12 substr. MDS42 GN=tsx PE=4 SV=1	7	0.0416915	2	0.422635	0	0.1803	1
242	10.05	30.8	yhgF	H0Q7E9	Predicted transcriptional accessory protein OS=Escherichia coli str. K-12 substr. MDS42 GN=yhgF PE=4 SV=1	5	0.608098	1	0.891256	0	0.657638	0
243	10.03	23.6	bipA	H0QF99	GTP-binding protein OS=Escherichia coli str. K-12 substr. MDS42 GN=bipA PE=4 SV=1	5	1.97693	0	0.625208	0	0.704674	0
244	10.03	67.7	rpsI	H0Q7V4	30S ribosomal protein S9 OS=Escherichia coli str. K-12 substr. MDS42 GN=rpsI PE=3 SV=1	7	0.130608	2	0.459156	2	0.173004	2
245	10.02	54	ilvH	H0Q6G2	Acetolactate synthase III, thiamin-dependent, small subunit OS=Escherichia coli str. K-12 substr. MDS42 GN=ilvH PE=4 SV=1	5	1.36145	0	1.81135	0	2.26984	2
246	10	34.7	yfgA	H0QB88	Cytoskeleton protein RodZ OS=Escherichia coli str. K-12 substr. MDS42 GN=yfgA PE=3 SV=1	6	0.679221	0	0.89537	0	1.08145	0
247	9.97	16.4	ydbH	C4ZVC4	Predicted protein OS=Escherichia coli (strain K12 / MC4100 / BW2952) GN=ydbH PE=4 SV=1	4	0.512851	1	0.9078	0	0.741317	0
248	9.91	38.5	deaD	H0QEA2	ATP-dependent RNA helicase OS=Escherichia coli str. K-12 substr. MDS42 GN=deaD PE=3 SV=1	4	2.14784	0	6.45651	2	1.49968	0
249	9.86	63.5	rplS	H0Q958	50S ribosomal protein L19 OS=Escherichia coli str. K-12 substr. MDS42 GN=rplS PE=3 SV=1	6	0.0964194	2	0.472039	0	0.383671	1
250	9.85	34.2	degP	H0Q6Y7	DegP protein OS=Escherichia coli str. K-12 substr. MDS42 GN=degP PE=4 SV=1	6	13.1825	3	0.291089	0	6.16595	1
251	9.84	48.3	prsA	H0Q9Z7	Ribose-phosphate pyrophosphokinase OS=Escherichia coli str. K-12 substr. MDS42 GN=prsA PE=3 SV=1	6	1.22462	0	1.04712	0	1.01863	0
252	9.84	30.7	hisP	H0QAW5	Histidine/lysine/arginine/ornithine transporter subunit OS=Escherichia coli str. K-12 substr. MDS42 GN=hisP PE=3 SV=1	6	0.597024	0	0.591566	0	0.676053	0
253	9.81	39.8	livJ	H0Q7J3	Leucine/isoleucine/valine transporter subunit OS=Escherichia coli str. K-12 substr. MDS42 GN=livJ PE=4 SV=1	4	7.17793	3	0.319133	2	8.05381	4
254	9.78	31.8	glnA	H0QF98	Glutamine synthetase OS=Escherichia coli str. K-12 substr. MDS42 GN=glnA PE=3 SV=1	5	0.651612	0	1.94085	0	1.24741	0
255	9.77	38.6	ompX	H0QC18	Outer membrane protein OS=Escherichia coli str. K-12 substr. MDS42 GN=ompX PE=4 SV=1	5	0.165951	0	0.694986	0	0.205111	0
256	9.75	42.7	htrG	H0QEK8	Predicted signal transduction protein OS=Escherichia coli str. K-12 substr. MDS42 GN=htrG PE=4 SV=1	5	4.5499	4	0.539503	0	2.12812	4
257	9.73	24.4	infB	H0QEA8	Translation initiation factor IF-2 OS=Escherichia coli str. K-12 substr. MDS42 GN=infB PE=3 SV=1	5	1.33664	0	0.727798	2	1.14812	0
258	9.72	32.3	yrbF	H0Q7S4	Predicted toluene transporter subunit OS=Escherichia coli str. K-12 substr. MDS42 GN=yrbF PE=3 SV=1	6	1.22466	0	0.474236	0	1.28827	0
259	9.62	35.9	gatY	P0C8J6	D-tagatose-1,6-bisphosphate aldolase subunit GatY OS=Escherichia coli (strain K12) GN=gatY PE=1 SV=1	5	0.903659	0	0.307625	1	1.46556	0
260	9.56	22.7	vacJ	H0QB05	Predicted lipoprotein OS=Escherichia coli str. K-12 substr. MDS42 GN=vacJ PE=4 SV=1	5	1.13762	0	0.515212	0	1.24164	0
261	9.53	33.4	ccmH	H0QDF1	Heme lyase, CcmH subunit OS=Escherichia coli str. K-12 substr. MDS42 GN=ccmH PE=4 SV=1	6	0.81286	0	0.863021	0	0.859023	0
262	9.52	24.8	dppD	H0QDV6	Dipeptide transporter OS=Escherichia coli str. K-12 substr. MDS42 GN=dppD PE=3 SV=1	5	1.10153	0	1.1749	0	1.04235	0
263	9.51	33	yfdH	C4ZVP1	CPS-53 (KpLE1) prophage; bactoprenol glucosyl transferase OS=Escherichia coli (strain K12 / MC4100 / BW2952) GN=yfdH PE=4 SV=1	5	0.824167	0	1.03751	0	1.11175	0
264	9.47	22.4	yjgP	H0QGB8	Conserved inner membrane protein OS=Escherichia coli str. K-12 substr. MDS42 GN=yjgP PE=4 SV=1	5	0.805408	0	0.933227	0	0.676068	2
265	9.47	66.1	ftsL	H0Q6G6	Cell division protein FtsL OS=Escherichia coli str. K-12 substr. MDS42 GN=ftsL PE=3 SV=1	5	0.87901	0	0.769134	0	1.15349	0
266	9.41	34.6	rho	H0QF22	Transcription termination factor Rho OS=Escherichia coli str. K-12 substr. MDS42 GN=rho PE=3 SV=1	4	0.899485	0	2.30148	1	1.60692	0
267	9.36	18.4	cyoA	H0QBC2	Cytochrome o ubiquinol oxidase subunit II OS=Escherichia coli str. K-12 substr. MDS42 GN=cyoA PE=4 SV=1	6	1.83653	0	0.522355	0	0.562327	0
268	9.31	23.8	kdpD	H0QDP0	Fused sensory histidine kinase in two-component regulatory system with KdpE OS=Escherichia coli str. K-12 substr. MDS42 GN=kdpD PE=4 SV=1	6	1.45881	0	0.847251	0	0.156979	0
269	9.3	32.1	ybjT	H0QC40	Conserved protein with NAD(P)-binding Rossmann-fold domain OS=Escherichia coli str. K-12 substr. MDS42 GN=ybjT PE=4 SV=1	5	0.995425	0	0.97719	0	1.01388	0
270	9.29	39.8	hemG	H0QF84	Protoporphyrin oxidase, flavoprotein OS=Escherichia coli str. K-12 substr. MDS42 GN=hemG PE=4 SV=1	5	1.84505	0	2.39886	0	3.96281	1
271	9.26	14.7	yabL	H0QBG7	Predicted transporter with NAD(P)-binding Rossmann-fold domain OS=Escherichia coli str. K-12 substr. MDS42 GN=ybaL PE=4 SV=1	5	0.36307	2	0.933227	0	0.496576	1
272	9.24	33.9	accD	H0QAX5	Acetyl-coenzyme A carboxylase carboxyl transferase subunit beta OS=Escherichia coli str. K-12 substr. MDS42 GN=accD PE=3 SV=1	5	2.29087	1	0.76558	1	1.01859	0
273	9.24	28	nlpE	H0Q754	Lipoprotein OS=Escherichia coli str. K-12 substr. MDS42 GN=nlpE PE=4 SV=1	5	0.88713	0	0.717826	0	1.38039	1
274	9.23	76.4	rplV	H0Q773	50S ribosomal protein L22 OS=Escherichia coli str. K-12 substr. MDS42 GN=rplV PE=3 SV=1	6	2.03236	2	0.928992	0	2.69151	1
275	9.22	40.7	mipA	H0Q8J3	Scaffolding protein for murein synthesizing machinery OS=Escherichia coli str. K-12 substr. MDS42 GN=mipA PE=4 SV=1	6	0.276704	0	1.03277	0	0.515253	0
276	9.19	42	yebE	H0QAD5	Conserved protein OS=Escherichia coli str. K-12 substr. MDS42 GN=yebE PE=4 SV=1	6	1.35518	0	0.527229	3	0.8551	0
277	9.12	10.8	nagE	H0QDM4	Fused N-acetyl glucosamine specific PTS enzyme IICBA components OS=Escherichia coli str. K-12 substr. MDS42 GN=nagE PE=4 SV=1	5	0.461295	0	0.322071	0	0.605385	0
278	9.09	21	macB	H0QC50	Fused macrolide transporter subunits OS=Escherichia coli str. K-12 substr. MDS42 GN=macB PE=3 SV=1	4	1.01859	0	0.954951	0	0.496579	0
279	9.06	24.8	secY	H0QE44	Protein translocase subunit SecY OS=Escherichia coli str. K-12 substr. MDS42 GN=secY PE=3 SV=1	6	0.99998	0	0.92469	0	1.00464	0
280	9.05	37.6	yecC	C4ZQJ5	Predicted transporter subunit: ATP-binding component of ABC superfamily OS=Escherichia coli (strain K12 / MC4100 / BW2952) GN=yecC PE=3 SV=1	5	2.04173	3	0.666794	0	1.6069	2
281	9.03	32	thrC	H0Q714	Threonine synthase OS=Escherichia coli str. K-12 substr. MDS42 GN=thrC PE=4 SV=1	5	1.09645	0	0.95059	0	1.0233	0
282	9.01	33	ynjA	H0QD70	Conserved protein OS=Escherichia coli str. K-12 substr. MDS42 GN=ynjA PE=4 SV=1	5	0.866991	0	0.95939	0	1.00921	0
283	8.99	29.7	ydcL	H0QCN2	Predicted lipoprotein OS=Escherichia coli str. K-12 substr. MDS42 GN=ydcL PE=4 SV=1	5	1.72978	0	0.608142	0	1.2134	0
284	8.89	47.9	glnQ	H0QC13	Glutamine transporter subunit OS=Escherichia coli str. K-12 substr. MDS42 GN=glnQ PE=3 SV=1	4	0.636791	0	0.937578	0	0.508165	0
285	8.88	26.5	dppA	H0QDV9	Dipeptide transporter OS=Escherichia coli str. K-12 substr. MDS42 GN=dppA PE=4 SV=1	5	4.76431	2	0.737902	0	5.01189	2
286	8.85	37.6	purC	H0Q8W8	Phosphoribosylaminoimidazole-succinocarboxamide synthase OS=Escherichia coli str. K-12 substr. MDS42 GN=purC PE=3 SV=1	4	0.968243	0	0.891215	0	1.04236	0
287	8.84	31.8	yajC	H0QB97	SecYEG protein translocase auxillary subunit OS=Escherichia coli str. K-12 substr. MDS42 GN=yajC PE=4 SV=1	5	0.765583	0	0.78345	0	0.812787	0
288	8.82	17.9	trkD	H0QEZ6	Low affinity potassium transport system protein kup OS=Escherichia coli str. K-12 substr. MDS42 GN=trkD PE=3 SV=1	4	0.266683	0	0.866934	0	0.150652	1
289	8.79	37.7	yrbD	H0Q7S2	Predicted ABC-type organic solvent transporter OS=Escherichia coli str. K-12 substr. MDS42 GN=yrbD PE=4 SV=1	5	1.21902	0	0.794357	0	0.946219	0
290	8.75	29	ynfK	H0QCZ4	ATP-dependent dethiobiotin synthetase BioD OS=Escherichia coli str. K-12 substr. MDS42 GN=ynfK PE=3 SV=1	4	1.54884	1	2.3659	0	1.24735	0
291	8.74	27	tolQ	H0QBU8	Membrane spanning protein in TolA-TolQ-TolR complex OS=Escherichia coli str. K-12 substr. MDS42 GN=tolQ PE=3 SV=1	6	0.831755	0	0.666762	0	0.426561	0
292	8.71	31.6	rhlB	H0QF19	ATP-dependent RNA helicase RhlB OS=Escherichia coli str. K-12 substr. MDS42 GN=rhlB PE=3 SV=1	4	1.73784	0	2.28036	0	1.94088	0
293	8.71	28.1	ftsX	H0Q7J5	Cell division protein FtsX OS=Escherichia coli str. K-12 substr. MDS42 GN=ftsX PE=3 SV=1	5	1.57034	0	0.520017	0	0.376676	0
294	8.69	36.4	macA	H0QC49	Macrolide transporter subunit, membrane fusion protein (MFP) component OS=Escherichia coli str. K-12 substr. MDS42 GN=macA PE=4 SV=1	5	0.93755	0	0.343537	0	0.331146	1
295	8.67	14.7	kefC	H0Q6D1	Glutathione-regulated potassium-efflux system protein KefC OS=Escherichia coli str. K-12 substr. MDS42 GN=kefC PE=3 SV=1	4	1.39313	2	1.38679	1	0.928949	0
296	8.62	30	lolE	H0Q9U3	Outer membrane-specific lipoprotein transporter subunit OS=Escherichia coli str. K-12 substr. MDS42 GN=lolE PE=4 SV=1	4	0.797993	0	0.990795	0	0.820379	0
297	8.61	33.6	pgk	H0QER4	Phosphoglycerate kinase OS=Escherichia coli str. K-12 substr. MDS42 GN=pgk PE=3 SV=1	4	1.03752	0	0.88304	0	0.928964	0
298	8.55	35.3	aroH	H0QD22	Phospho-2-dehydro-3-deoxyheptonate aldolase OS=Escherichia coli str. K-12 substr. MDS42 GN=aroH PE=3 SV=1	4	0.547003	0	0.843326	0	0.946261	0
299	8.53	22.3	yhdA	H0Q7X5	Conserved inner membrane protein OS=Escherichia coli str. K-12 substr. MDS42 GN=yhdA PE=4 SV=1	4	1.09647	0	1.1272	0	1.09648	0
300	8.51	34.3	ybiS	H0QC23	Conserved protein OS=Escherichia coli str. K-12 substr. MDS42 GN=ybiS PE=4 SV=1	5	1.58493	3	1.02801	0	1.48596	4
301	8.47	32.7	plsC	H0QEH8	1-acyl-sn-glycerol-3-phosphate acyltransferase OS=Escherichia coli str. K-12 substr. MDS42 GN=plsC PE=4 SV=1	4	1.06167	0	1.03274	0	0.963787	0
302	8.46	38.5	ycfM	H0Q9T0	Penicillin-binding protein activator LpoB OS=Escherichia coli str. K-12 substr. MDS42 GN=ycfM PE=3 SV=1	6	0.657622	2	0.711196	2	0.727774	2
303	8.41	25.6	glgA	H0Q7G9	Glycogen synthase OS=Escherichia coli str. K-12 substr. MDS42 GN=glgA PE=3 SV=1	4	3.281	0	7.04694	3	3.31128	0
304	8.39	62.7	rplM	H0Q7V5	50S ribosomal protein L13 OS=Escherichia coli str. K-12 substr. MDS42 GN=rplM PE=3 SV=1	5	1.27644	0	0.981734	0	1.34279	0
305	8.34	13.1	gadC	H0QCT6	Predicted glutamate:gamma-aminobutyric acid antiporter OS=Escherichia coli str. K-12 substr. MDS42 GN=gadC PE=4 SV=1	8	2.13795	0	2.59419	0	0.351505	0
306	8.3	20.8	ytfL	H0QG79	Predicted inner membrane protein OS=Escherichia coli str. K-12 substr. MDS42 GN=ytfL PE=4 SV=1	4	0.695009	0	1.01388	0	0.43254	1
307	8.29	73.8	yagU	H0Q976	Uncharacterized protein OS=Escherichia coli str. K-12 substr. MDS42 GN=ygaU PE=4 SV=1	4	4.11151	2	10.1391	4	5.08158	1
308	2.61	23.9	yjeI	H0QG06	Conserved protein OS=Escherichia coli str. K-12 substr. MDS42 GN=yjeI PE=4 SV=1	4	1.03755	0	0.8091	2	1.09649	1
309	8.25	30.2	gatZ	P0C8J8	D-tagatose-1,6-bisphosphate aldolase subunit GatZ OS=Escherichia coli (strain K12) GN=gatZ PE=1 SV=1	3	0.858999	0	1.4191	0	1.22464	0
310	8.22	20.5	mdtA	H0Q8R6	Multidrug resistance protein MdtA OS=Escherichia coli str. K-12 substr. MDS42 GN=mdtA PE=3 SV=1	4	1.70612	0	1.12717	0	1.01858	0
311	8.14	22.5	yfeA	C4ZVT1	Predicted diguanylate cyclase OS=Escherichia coli (strain K12 / MC4100 / BW2952) GN=yfeA PE=4 SV=1	4	1.1749	1	0.105811	0	0.105811	0
312	8.13	58.4	tatA	H0QF72	Sec-independent protein translocase protein TatA OS=Escherichia coli str. K-12 substr. MDS42 GN=tatA PE=3 SV=1	4	0.660693	0	0.968256	0	0.827941	0
313	8.13	48.5	rpsH	H0QE50	30S ribosomal protein S8 OS=Escherichia coli str. K-12 substr. MDS42 GN=rpsH PE=3 SV=1	4	0.217798	2	0.721122	1	0.325084	0
314	8.12	33.9	yjgQ	H0QGB9	Conserved inner membrane protein OS=Escherichia coli str. K-12 substr. MDS42 GN=yjgQ PE=4 SV=1	5	0.564947	0	1.17487	0	0.570155	0
315	8.12	33.8	aspC	H0QC98	Aspartate aminotransferase, PLP-dependent OS=Escherichia coli str. K-12 substr. MDS42 GN=aspC PE=3 SV=1	4	0.494295	1	0.68865	0	0.639717	0
316	8.11	32.7	ybjX	H0QC48	Conserved protein OS=Escherichia coli str. K-12 substr. MDS42 GN=ybjX PE=4 SV=1	4	0.48304	4	0.866963	0	0.820384	0
317	8.08	32.4	tolR	H0QBU9	Membrane spanning protein in TolA-TolQ-TolR complex OS=Escherichia coli str. K-12 substr. MDS42 GN=tolR PE=3 SV=1	5	1.18034	0	1.19124	0	0.812864	0
318	8.05	21.8	ydjN	H0QD46	Predicted transporter OS=Escherichia coli str. K-12 substr. MDS42 GN=ydjN PE=4 SV=1	6	0.94624	0	1.0423	0	1.01856	0
319	8.04	21.7	guaB	H0QB80	Inosine-5'-monophosphate dehydrogenase OS=Escherichia coli str. K-12 substr. MDS42 GN=guaB PE=3 SV=1	4	0.758589	2	0.779818	3	0.887124	2
320	8.04	21	ftsA	H0Q6H7	Cell division protein ftsA OS=Escherichia coli str. K-12 substr. MDS42 GN=ftsA PE=3 SV=1	4	1.54173	0	1.94986	0	1.65194	0
321	8.02	39.6	atpH	H0QEY4	ATP synthase subunit delta OS=Escherichia coli str. K-12 substr. MDS42 GN=atpH PE=3 SV=1	4	0.284395	2	2.2699	2	1.16415	3
322	8.02	42	yiaF	H0QDW8	Conserved protein OS=Escherichia coli str. K-12 substr. MDS42 GN=yiaF PE=4 SV=1	6	2.74158	0	1.17491	0	2.47739	0
323	8	25	cysB	H0QA42	DNA-binding transcriptional dual regulator, O-acetyl-L-serine-binding OS=Escherichia coli str. K-12 substr. MDS42 GN=cysB PE=4 SV=1	4	0.707943	1	0.835577	0	0.891291	0
324	8	60.9	rpsT	H0Q726	30S ribosomal protein S20 OS=Escherichia coli str. K-12 substr. MDS42 GN=rpsT PE=3 SV=1	6	0.476456	1	0.801706	0	0.887136	0
325	8	45.8	slyB	H0QA62	Outer membrane lipoprotein OS=Escherichia coli str. K-12 substr. MDS42 GN=slyB PE=4 SV=1	6	1.8707	0	0.157792	0	0.36305	0
326	8	23.9	oppB	H0QA11	Oligopeptide transporter subunit OS=Escherichia coli str. K-12 substr. MDS42 GN=oppB PE=3 SV=1	8	3.32658	0	6.51627	0	2.69151	0
327	7.98	34.2	hisQ	H0QAW7	Histidine/lysine/arginine/ornithine transporter subunit OS=Escherichia coli str. K-12 substr. MDS42 GN=hisQ PE=3 SV=1	5	1.34893	2	1.12203	3	0.820367	3
328	7.89	27.5	yedI	H0QD97	Conserved inner membrane protein OS=Escherichia coli str. K-12 substr. MDS42 GN=yedI PE=4 SV=1	4	0.937558	0	1.01394	0	0.92896	2
329	7.85	29.8	plsX	H0Q9R5	Phosphate acyltransferase OS=Escherichia coli str. K-12 substr. MDS42 GN=plsX PE=3 SV=1	4	0.529647	0	0.234397	0	0.285723	0
330	7.78	62.8	rpmB	H0Q7R4	50S ribosomal protein L28 OS=Escherichia coli str. K-12 substr. MDS42 GN=rpmB PE=3 SV=1	5	0.343633	2	0.721124	2	0.474286	2
331	7.74	25.5	appC	H0Q9N4	Cytochrome bd-II oxidase, subunit I OS=Escherichia coli str. K-12 substr. MDS42 GN=appC PE=4 SV=1	6	16.9044	4	22.3872	4	8.70967	4
332	7.74	12.6	pitA	H0Q7M2	Phosphate transporter, low-affinity OS=Escherichia coli str. K-12 substr. MDS42 GN=pitA PE=4 SV=1	5	1.59224	1	1.05683	0	1.28236	0
333	7.72	44.4	fkpA	H0Q789	Peptidyl-prolyl cis-trans isomerase OS=Escherichia coli str. K-12 substr. MDS42 GN=fkpA PE=4 SV=1	4	13.8676	2	1.38034	0	8.62979	2
334	7.72	43.7	rplU	H0QE68	50S ribosomal protein L21 OS=Escherichia coli str. K-12 substr. MDS42 GN=rplU PE=3 SV=1	4	2.07009	0	4.07374	0	5.08164	0
335	7.69	13.8	metL	H0QFG7	Fused aspartokinase II/homoserine dehydrogenase II OS=Escherichia coli str. K-12 substr. MDS42 GN=metL PE=4 SV=1	4	1.03278	0	0.240991	1	0.578102	0
336	7.67	22.3	pheA	H0Q951	Fused chorismate mutase P/prephenate dehydratase OS=Escherichia coli str. K-12 substr. MDS42 GN=pheA PE=4 SV=1	4	0.711181	0	0.695004	0	0.899505	0
337	7.63	20.1	basS	H0QFX4	Sensory histidine kinase in two-component regulatory system with BasR OS=Escherichia coli str. K-12 substr. MDS42 GN=basS PE=4 SV=1	4	1.55597	0	1.2942	0	0.552099	0
338	7.6	29.8	gdhA	H0Q8H2	Glutamate dehydrogenase OS=Escherichia coli str. K-12 substr. MDS42 GN=gdhA PE=3 SV=1	4	0.326569	3	1.13765	0	1.06659	0
339	7.6	28.3	ompW	H0QA23	Outer membrane protein W OS=Escherichia coli str. K-12 substr. MDS42 GN=ompW PE=4 SV=1	4	0.044696	4	0.178634	4	0.194945	3
340	7.59	52.7	yceB	H0QCE8	Predicted lipoprotein OS=Escherichia coli str. K-12 substr. MDS42 GN=yceB PE=4 SV=1	6	1.7865	2	1.19674	1	1.30621	1
341	7.5	15.5	groL	H0QG05	60 kDa chaperonin OS=Escherichia coli str. K-12 substr. MDS42 GN=groL PE=3 SV=1	4	0.772672	0	0.866937	0	0.717776	0
342	7.5	17.6	fruA	H0QDC7	Fused fructose-specific PTS enzyme IIB'BC components OS=Escherichia coli str. K-12 substr. MDS42 GN=fruA PE=4 SV=1	4	0.986293	0	0.59432	0	0.334191	0
343	7.48	18.5	yeaG	H0Q8J4	Conserved protein with nucleoside triphosphate hydrolase domain OS=Escherichia coli str. K-12 substr. MDS42 GN=yeaG PE=4 SV=1	4	1.09142	1	0.981729	1	0.986287	0
344	7.48	25.2	acnB	H0Q6U8	Aconitate hydratase 2 OS=Escherichia coli str. K-12 substr. MDS42 GN=acnB PE=3 SV=1	4	1.05195	0	0.924716	0	0.891249	0
345	7.45	57.3	rplR	H0QE48	50S ribosomal protein L18 OS=Escherichia coli str. K-12 substr. MDS42 GN=rplR PE=3 SV=1	4	1.39318	2	1.07154	0	2.31204	2
346	7.45	30.9	asnA	H0QEZ3	Aspartate--ammonia ligase OS=Escherichia coli str. K-12 substr. MDS42 GN=asnA PE=3 SV=1	4	1.03755	0	3.80188	2	2.57036	0
347	7.38	37.2	slp	H0Q7N3	Outer membrane lipoprotein OS=Escherichia coli str. K-12 substr. MDS42 GN=slp PE=4 SV=1	7	2.00448	0	3.19157	0	0.489841	0
348	7.36	33.9	ltaE	H0QC41	L-allo-threonine aldolase, PLP-dependent OS=Escherichia coli str. K-12 substr. MDS42 GN=ltaE PE=4 SV=1	4	0.859014	0	0.827971	3	1.14813	1
349	7.34	28.5	dapD	H0Q6Z1	2,3,4,5-tetrahydropyridine-2,6-dicarboxylate N-succinyltransferase OS=Escherichia coli str. K-12 substr. MDS42 GN=dapD PE=3 SV=1	4	1.08141	0	0.820319	0	0.986284	0
350	7.33	10.3	acrD	H0Q8W1	Aminoglycoside/multidrug efflux system OS=Escherichia coli str. K-12 substr. MDS42 GN=acrD PE=4 SV=1	4	0.105342	2	0.105342	2	0.105342	2
351	7.16	25.7	plyQ	H0QDX2	Glycine--tRNA ligase alpha subunit OS=Escherichia coli str. K-12 substr. MDS42 GN=glyQ PE=3 SV=1	4	0.986288	0	1.18578	0	1.03752	0
352	7.13	23.7	dgsA	H0QCZ5	DNA-binding transcriptional repressor OS=Escherichia coli str. K-12 substr. MDS42 GN=dgsA PE=4 SV=1	4	0.385512	2	0.424581	1	0.544517	2
353	7.08	30	pnp	H0QEA4	Polyribonucleotide nucleotidyltransferase OS=Escherichia coli str. K-12 substr. MDS42 GN=pnp PE=3 SV=1	3	1.59958	2	1.92309	3	1.46555	1
354	7.08	17	yliC	H0QC35	Predicted peptide transporter subunit OS=Escherichia coli str. K-12 substr. MDS42 GN=yliC PE=3 SV=1	4	0.38373	1	0.727784	0	0.7244	0
355	7.07	19.7	tap	C4ZQG9	Methyl-accepting protein IV OS=Escherichia coli (strain K12 / MC4100 / BW2952) GN=tap PE=4 SV=1	6	0.0463508	2	0.0741141	3	0.972736	2
356	7.01	36.5	yfiF	H0Q938	Predicted methyltransferase OS=Escherichia coli str. K-12 substr. MDS42 GN=yfiF PE=4 SV=1	3	2.40992	0	0.95496	0	1.71399	0
357	6.98	18.9	epd	H0QER5	D-erythrose-4-phosphate dehydrogenase OS=Escherichia coli str. K-12 substr. MDS42 GN=epd PE=3 SV=1	4	1.04711	0	1.06662	0	1.03275	0
358	6.96	56.7	ybjP	H0Q9K0	Predicted lipoprotein OS=Escherichia coli str. K-12 substr. MDS42 GN=ybjP PE=4 SV=1	5	1.02327	2	0.912006	4	1.02328	2
359	6.9	39.8	ynfB	H0QCY4	UPF0482 protein YnfB OS=Escherichia coli str. K-12 substr. MDS42 GN=ynfB PE=3 SV=1	3	0.887146	0	0.169081	2	2.10861	2
360	6.89	42.2	yrbC	H0QE74	Predicted ABC-type organic solvent transporter OS=Escherichia coli str. K-12 substr. MDS42 GN=yrbC PE=4 SV=1	3	2.61818	0	0.959404	1	2.63026	1
361	6.89	23.6	yejF	H0QDE1	Fused predicted oligopeptide transporter subunits OS=Escherichia coli str. K-12 substr. MDS42 GN=yejF PE=3 SV=1	4	0.734486	3	2.30148	3	0.238777	1
362	6.85	11.6	aroP	H0Q6J3	Aromatic amino acid transporter OS=Escherichia coli str. K-12 substr. MDS42 GN=aroP PE=4 SV=1	7	1.03275	0	0.711247	0	0.734506	0
363	6.81	20.1	aceA	H0QFM9	Isocitrate lyase OS=Escherichia coli str. K-12 substr. MDS42 GN=aceA PE=4 SV=1	4	0.544491	2	0.866956	0	0.812841	0
364	6.79	29.4	envC	H0QDP9	Protease with a role in cell division OS=Escherichia coli str. K-12 substr. MDS42 GN=envC PE=4 SV=1	4	0.843323	0	0.866932	0	0.928981	0
365	6.77	22.9	yrfF	H0Q7E0	Predicted inner membrane protein OS=Escherichia coli str. K-12 substr. MDS42 GN=yrfF PE=4 SV=1	4	1.24164	0	0.870953	0	0.955015	0
366	6.77	39.4	ybbO	H0QBI2	Predicted oxidoreductase with NAD(P)-binding Rossmann-fold domain OS=Escherichia coli str. K-12 substr. MDS42 GN=ybbO PE=4 SV=1	4	0.373236	1	0.416871	0	0.679214	0
367	6.77	30.8	hybA	H0QEG1	Hydrogenase 2 4Fe-4S ferredoxin-type component OS=Escherichia coli str. K-12 substr. MDS42 GN=hybA PE=4 SV=1	3	0.232334	0	0.695004	0	0.995396	0
368	6.66	18.7	leuA	H0Q6F8	2-isopropylmalate synthase OS=Escherichia coli str. K-12 substr. MDS42 GN=leuA PE=3 SV=1	4	0.522389	0	1.21897	0	1.08148	0
369	6.63	51.1	livF	H0Q7I7	Leucine/isoleucine/valine transporter subunit OS=Escherichia coli str. K-12 substr. MDS42 GN=livF PE=3 SV=1	4	0.311872	2	0.968284	0	0.93329	0
370	6.62	10.9	dppB	H0QDV8	Dipeptide transporter OS=Escherichia coli str. K-12 substr. MDS42 GN=dppB PE=3 SV=1	3	0.182791	2	0.489779	0	0.924695	0
371	6.61	29.9	ygeR	H0Q877	Tetratricopeptide repeat transcriptional regulator OS=Escherichia coli str. K-12 substr. MDS42 GN=ygeR PE=4 SV=1	3	0.1253	0	0.337279	0	0.378448	0
372	6.61	18.6	kdtA	H0Q7R0	3-deoxy-D-manno-octulosonic-acid transferase OS=Escherichia coli str. K-12 substr. MDS42 GN=kdtA PE=4 SV=1	4	0.928969	2	0.887172	2	0.827902	2
373	6.59	27.2	artJ	H0Q9J5	Arginine transporter subunit OS=Escherichia coli str. K-12 substr. MDS42 GN=artJ PE=3 SV=1	4	1.58488	0	1.57763	0	4.50813	0
374	6.57	56.4	yqjD	H0QEC5	Conserved protein OS=Escherichia coli str. K-12 substr. MDS42 GN=yqjD PE=4 SV=1	3	3.51561	0	2.83139	0	1.05194	0
375	6.57	81.7	rpsP	H0Q961	30S ribosomal protein S16 OS=Escherichia coli str. K-12 substr. MDS42 GN=rpsP PE=3 SV=1	3	1.00462	0	0.783428	0	0.721104	0
376	6.52	46.7	fabG	H0Q9R8	3-oxoacyl-[acyl-carrier-protein] reductase OS=Escherichia coli str. K-12 substr. MDS42 GN=fabG PE=3 SV=1	4	0.805378	0	0.805373	0	1.05194	0
377	6.48	49.3	cysA	H0QB54	Sulfate/thiosulfate transporter subunit OS=Escherichia coli str. K-12 substr. MDS42 GN=cysA PE=3 SV=1	4	0.981734	0	0.977241	0	1.10152	0
378	6.48	22.1	exbB	H0QEG8	Membrane spanning protein in TonB-ExbB-ExbD complex OS=Escherichia coli str. K-12 substr. MDS42 GN=exbB PE=3 SV=1	4	0.544508	2	0.532129	2	0.636761	0
379	6.46	61.8	rplP	H0Q771	50S ribosomal protein L16 OS=Escherichia coli str. K-12 substr. MDS42 GN=rplP PE=3 SV=1	6	0.480802	1	0.378426	0	0.575431	1
380	6.45	51.5	wbbJ	C4ZSC1	Predicted acyl transferase OS=Escherichia coli (strain K12 / MC4100 / BW2952) GN=wbbJ PE=4 SV=1	3	1.10156	0	0.727771	0	0.450815	0
381	6.41	17.3	ybbP	H0QBI5	Predicted inner membrane protein OS=Escherichia coli str. K-12 substr. MDS42 GN=ybbP PE=4 SV=1	3	0.899533	0	1.3366	1	0.424603	0
382	6.38	20.4	cysJ	H0Q9G9	Sulfite reductase [NADPH] flavoprotein alpha-component OS=Escherichia coli str. K-12 substr. MDS42 GN=cysJ PE=3 SV=1	3	2.3335	0	2.19787	0	3.11886	0
383	6.34	16.3	flu	C4ZQR0	CP4-44 prophage; antigen 43 (Ag43) phase-variable biofilm formation autotransporter OS=Escherichia coli (strain K12 / MC4100 / BW2952) GN=flu PE=4 SV=1	3	0.801663	0	0.933274	0	1.21334	0
384	6.29	38.5	malK	H0QFP9	Fused maltose transport subunit, ATP-binding component of ABC superfamily/regulatory protein OS=Escherichia coli str. K-12 substr. MDS42 GN=malK PE=4 SV=1	4	0.319145	1	0.358089	0	0.65166	0
385	6.26	22.7	talB	H0Q718	Transaldolase OS=Escherichia coli str. K-12 substr. MDS42 GN=talB PE=3 SV=1	3	2.91069	0	2.32276	0	1.08141	0
386	6.26	10.3	nhaB	H0Q9X6	Na(+)/H(+) antiporter NhaB OS=Escherichia coli str. K-12 substr. MDS42 GN=nhaB PE=3 SV=1	3	0.392647	1	0.411133	0	0.539506	0
387	6.25	10.8	dipZ	H0QFZ8	Thiol:disulfide interchange protein DsbD OS=Escherichia coli str. K-12 substr. MDS42 GN=dipZ PE=3 SV=1	3	2.18773	4	1.14286	2	1.37407	3
388	6.23	31.5	rplI	H0QG64	50S ribosomal protein L9 OS=Escherichia coli str. K-12 substr. MDS42 GN=rplI PE=3 SV=1	3	1.10158	0	0.928969	0	0.41115	0
389	6.22	25.4	degS	H0Q7V9	Serine endoprotease, periplasmic OS=Escherichia coli str. K-12 substr. MDS42 GN=degS PE=4 SV=1	6	3.32658	1	0.977241	0	0.903626	1
390	6.18	30.4	ftsQ	H0Q6H6	Cell division protein FtsQ OS=Escherichia coli str. K-12 substr. MDS42 GN=ftsQ PE=3 SV=1	4	1.71397	0	0.457098	0	1.97697	0
391	6.17	49.6	rpsK	H0QE41	30S ribosomal protein S11 OS=Escherichia coli str. K-12 substr. MDS42 GN=rpsK PE=3 SV=1	4	0.787049	1	0.870949	0	0.608137	1
392	6.14	12	yjiY	C4ZT37	Predicted inner membrane protein OS=Escherichia coli (strain K12 / MC4100 / BW2952) GN=yjiY PE=4 SV=1	3	0.515195	0	1.00001	0	1.26473	0
393	6.11	33.6	stpA	H0Q980	DNA binding protein OS=Escherichia coli str. K-12 substr. MDS42 GN=stpA PE=4 SV=1	3	0.147844	2	0.262997	4	0.648629	2
394	6.09	39.5	dppF	H0QDV5	Dipeptide transporter OS=Escherichia coli str. K-12 substr. MDS42 GN=dppF PE=3 SV=1	3	0.765623	2	1.18574	1	0.968274	0
395	6.08	33.3	yagU	B1XE29	Conserved inner membrane protein OS=Escherichia coli (strain K12 / DH10B) GN=yagU PE=4 SV=1	5	0.0875134	4	0.353174	2	0.138684	4
396	6.07	24.1	yfcY	H0QB01	3-ketoacyl-CoA thiolase OS=Escherichia coli str. K-12 substr. MDS42 GN=yfcY PE=3 SV=1	3	0.192318	0	0.519988	0	1.1429	0
397	6.05	15.3	yddW	H0QCT5	Predicted liprotein OS=Escherichia coli str. K-12 substr. MDS42 GN=yddW PE=4 SV=1	4	0.772667	0	1.00921	0	0.7551	0
398	6.05	28.7	rseA	H0Q929	Anti-sigma factor OS=Escherichia coli str. K-12 substr. MDS42 GN=rseA PE=4 SV=1	3	4.48745	0	4.83062	3	5.05821	1
399	6.04	8.1	dcuA	H0QG00	C4-dicarboxylate antiporter OS=Escherichia coli str. K-12 substr. MDS42 GN=dcuA PE=4 SV=1	3	0.99539	0	0.62516	0	1.31829	0
400	6.03	16	cycA	H0QG69	D-alanine/D-serine/glycine transporter OS=Escherichia coli str. K-12 substr. MDS42 GN=cycA PE=4 SV=1	4	1.21903	0	1.10154	0	1.09142	0
401	6.03	51.4	rplK	H0QFK0	50S ribosomal subunit protein L11 OS=Escherichia coli str. K-12 substr. MDS42 GN=rplK PE=3 SV=1	3	0.552097	0	0.946266	0	0.787056	2
402	6.02	60	rpmA	H0QE67	50S ribosomal protein L27 OS=Escherichia coli str. K-12 substr. MDS42 GN=rpmA PE=3 SV=1	3	0.118009	2	0.178613	3	0.218721	2
403	6	12.7	metG	H0QAI2	Methionine--tRNA ligase OS=Escherichia coli str. K-12 substr. MDS42 GN=metG PE=3 SV=1	3	0.337328	0	0.422646	0	0.809066	0
404	6	19.4	ybhO	H0QBZ3	Cardiolipin synthase 2 OS=Escherichia coli str. K-12 substr. MDS42 GN=ybhO PE=4 SV=1	3	5.39514	3	0.501169	3	0.284436	3
405	6	75.6	hupA	H0QFL8	HU, DNA-binding transcriptional regulator, alpha subunit OS=Escherichia coli str. K-12 substr. MDS42 GN=hupA PE=3 SV=1	3	0.50584	4	0.527237	4	1.01393	3
406	6	16.8	yniA	H0QD42	Predicted phosphotransferase/kinase OS=Escherichia coli str. K-12 substr. MDS42 GN=yniA PE=4 SV=1	3	0.676088	0	0.883042	0	0.772713	0
407	6	16.2	ybbM	H0QBI0	Predicted inner membrane protein OS=Escherichia coli str. K-12 substr. MDS42 GN=ybbM PE=4 SV=1	3	0.442618	0	1.07646	0	0.401801	0
408	6	47.3	pspB	H0QCJ3	Transcriptional regulator of psp operon OS=Escherichia coli str. K-12 substr. MDS42 GN=pspB PE=4 SV=1	3	1.83653	4	0.688665	1	1.38676	3
409	5.96	21.9	purB	H0Q9V6	Adenylosuccinate lyase OS=Escherichia coli str. K-12 substr. MDS42 GN=purB PE=4 SV=1	4	0.73451	0	0.758616	0	0.820346	0
410	5.96	44.1	hflD	H0Q9V7	High frequency lysogenization protein HflD OS=Escherichia coli str. K-12 substr. MDS42 GN=hflD PE=3 SV=1	4	0.3664	2	0.630989	0	0.520001	0
411	5.96	27.7	yrbE	H0Q7S3	Predicted toluene transporter subunit OS=Escherichia coli str. K-12 substr. MDS42 GN=yrbE PE=4 SV=1	3	0.762109	0	0.790693	0	0.737866	0
412	5.93	29.3	fruB	H0QDC9	Fused fructose-specific PTS enzyme IIA component/HPr component OS=Escherichia coli str. K-12 substr. MDS42 GN=fruB PE=4 SV=1	3	2.30148	1	2.30142	1	2.23873	1
413	5.9	53.3	pstB	H0QEX4	Phosphate transporter subunit OS=Escherichia coli str. K-12 substr. MDS42 GN=pstB PE=3 SV=1	3	0.552082	1	0.912025	0	0.580749	0
414	5.89	22.2	metN	H0Q761	DL-methionine transporter subunit OS=Escherichia coli str. K-12 substr. MDS42 GN=metN PE=3 SV=1	3	0.26064	2	0.346724	2	0.250064	2
415	5.83	12.9	gatC	C4ZSH6	Galactitol-specific enzyme IIC component of PTS OS=Escherichia coli (strain K12 / MC4100 / BW2952) GN=gatC PE=4 SV=1	5	1.05195	0	1.01394	0	1.20784	0
416	5.8	18.7	glnD	H0Q6Z2	[Protein-PII] uridylyltransferase OS=Escherichia coli str. K-12 substr. MDS42 GN=glnD PE=3 SV=1	3	0.628058	0	0.459152	0	0.570147	0
417	5.8	12.5	nupC	C4ZVS9	Nucleoside (Except guanosine) transporter OS=Escherichia coli (strain K12 / MC4100 / BW2952) GN=nupC PE=4 SV=1	6	0.762077	2	0.717756	2	0.721101	2
418	5.78	43.1	mdtE	H0Q7P0	Multidrug resistance efflux transporter OS=Escherichia coli str. K-12 substr. MDS42 GN=mdtE PE=4 SV=1	2	23.6592	3	24.4343	3	5.52073	1
419	5.78	32.7	phoR	H0Q6U0	Sensory histidine kinase in two-component regulatory system with PhoB OS=Escherichia coli str. K-12 substr. MDS42 GN=phoR PE=4 SV=1	3	0.839488	0	0.847226	0	0.870951	0
420	5.69	11.1	purL	H0Q914	Phosphoribosylformylglycinamidine synthase OS=Escherichia coli str. K-12 substr. MDS42 GN=purL PE=3 SV=1	3	0.465541	0	0.580749	0	0.608104	0
421	5.62	19.1	gatD	C4ZSH5	Galactitol-1-phosphate dehydrogenase, Zn-dependent and NAD(P)-binding OS=Escherichia coli (strain K12 / MC4100 / BW2952) GN=gatD PE=3 SV=1	3	0.414929	0	0.933235	0	1.09146	0
422	5.62	41.9	tig	H0QBC6	Trigger factor OS=Escherichia coli str. K-12 substr. MDS42 GN=tig PE=3 SV=1	3	1.06662	1	0.879021	4	1.10154	2
423	5.61	25.8	hycE	H0Q9C6	Hydrogenase 3, large subunit OS=Escherichia coli str. K-12 substr. MDS42 GN=hycE PE=4 SV=1	3	2.09893	0	6.66804	4	2.89732	1
424	5.58	23.1	cusS	H0QBM2	Sensory histidine kinase in two-component regulatory system with CusR, senses copper ions OS=Escherichia coli str. K-12 substr. MDS42 GN=cusS PE=4 SV=1	3	1.10658	0	0.96384	0	1.0471	0
425	5.56	20	hrpA	C4ZVF4	ATP-dependent helicase OS=Escherichia coli (strain K12 / MC4100 / BW2952) GN=hrpA PE=4 SV=1	3	0.81656	0	0.977258	0	1.14288	0
426	5.55	17.3	cvrA	H0Q9Y1	Cell volume regulation protein A OS=Escherichia coli str. K-12 substr. MDS42 GN=cvrA PE=3 SV=1	3	0.941944	0	0.33418	0	0.303345	1
427	5.54	26.2	oppC	H0QA12	Oligopeptide transporter subunit OS=Escherichia coli str. K-12 substr. MDS42 GN=oppC PE=3 SV=1	4	1.32435	0	1.45881	0	1.28824	0
428	5.51	28.2	nfrA	H0QBM0	Bacteriophage N4 receptor, outer membrane subunit OS=Escherichia coli str. K-12 substr. MDS42 GN=nfrA PE=4 SV=1	3	0.169856	4	0.416896	2	1.21896	2
429	5.51	26.3	flk	H0QAY0	Predicted flagella assembly protein OS=Escherichia coli str. K-12 substr. MDS42 GN=flk PE=4 SV=1	3	1.34278	1	0.380212	2	1.0715	2
430	5.43	20.6	yliE	H0QC37	Conserved inner membrane protein OS=Escherichia coli str. K-12 substr. MDS42 GN=yliE PE=4 SV=1	3	0.544491	0	0.903626	0	0.87902	0
431	5.35	52.2	tatE	H0QDI4	Probable Sec-independent protein translocase protein TatE OS=Escherichia coli str. K-12 substr. MDS42 GN=tatE PE=3 SV=1	3	1.30615	0	0.359715	0	0.981741	0
432	5.29	23.6	yfeY	H0Q8T2	Uncharacterized protein OS=Escherichia coli str. K-12 substr. MDS42 GN=yfeY PE=4 SV=1	4	9.59401	4	1.69046	0	3.89049	0
433	5.27	12.4	srmB	H0Q933	ATP-dependent RNA helicase OS=Escherichia coli str. K-12 substr. MDS42 GN=srmB PE=3 SV=1	3	2.54685	1	1.7947	0	0.666776	1
434	5.25	27	htpX	H0QAB8	Protease HtpX OS=Escherichia coli str. K-12 substr. MDS42 GN=htpX PE=3 SV=1	3	1.45879	0	1.03756	0	1.15875	0
435	5.19	9.8	cyoB	H0QBC1	Cytochrome o ubiquinol oxidase subunit I OS=Escherichia coli str. K-12 substr. MDS42 GN=cyoB PE=3 SV=1	4	1.58492	0	0.721124	0	0.704682	0
436	5.18	12.7	yccS	H0Q9L7	Predicted inner membrane protein OS=Escherichia coli str. K-12 substr. MDS42 GN=yccS PE=4 SV=1	3	0.711218	0	0.912008	0	0.77981	0
437	5.17	31.2	glnL	H0QF97	Sensory kinase in two-component regulatory system with GlnG OS=Escherichia coli str. K-12 substr. MDS42 GN=glnL PE=4 SV=1	3	0.414944	0	1.932	0	0.933287	1
438	5.16	12.7	glyA	H0Q908	Serine hydroxymethyltransferase OS=Escherichia coli str. K-12 substr. MDS42 GN=glyA PE=3 SV=1	3	1.03276	0	0.968243	0	0.843313	0
439	5.13	13.8	trpA	H0QA27	Tryptophan synthase alpha chain OS=Escherichia coli str. K-12 substr. MDS42 GN=trpA PE=3 SV=1	3	3.92648	2	1.87063	2	5.1286	2
440	5.13	37.3	mltC	H0Q8D0	Membrane-bound lytic murein transglycosylase C OS=Escherichia coli str. K-12 substr. MDS42 GN=mltC PE=3 SV=1	3	0.663724	0	0.812826	0	0.863014	0
441	5.05	22.7	nuoB	H0QAU6	NADH-quinone oxidoreductase subunit B OS=Escherichia coli str. K-12 substr. MDS42 GN=nuoB PE=3 SV=1	3	1.02801	0	1.34894	0	1.15876	0
442	5.04	14	yedE	C4ZQK7	Predicted inner membrane protein OS=Escherichia coli (strain K12 / MC4100 / BW2952) GN=yedE PE=4 SV=1	3	0.946266	0	1.23026	0	1.11682	0
443	5.03	25	corA	H0QF52	Magnesium/nickel/cobalt transporter OS=Escherichia coli str. K-12 substr. MDS42 GN=corA PE=4 SV=1	5	1.04232	0	0.724427	0	1.20785	0
444	5.03	28.5	rfaE	H0QEK5	Bifunctional protein HldE OS=Escherichia coli str. K-12 substr. MDS42 GN=rfaE PE=3 SV=1	2	1.43218	2	1.81972	1	1.80299	2
445	4.98	28.8	rfaC	H0Q7P9	ADP-heptose:LPS heptosyltransferase I OS=Escherichia coli str. K-12 substr. MDS42 GN=rfaC PE=4 SV=1	3	0.306216	1	1.47914	2	1.47235	0
446	4.96	29.2	cusB	H0QBM6	Copper/silver efflux system, membrane fusion protein OS=Escherichia coli str. K-12 substr. MDS42 GN=cusB PE=4 SV=1	3	0.515189	1	0.912	0	0.194988	2
447	4.92	43.1	rplN	H0Q768	50S ribosomal protein L14 OS=Escherichia coli str. K-12 substr. MDS42 GN=rplN PE=3 SV=1	4	0.89539	1	0.92469	2	1.00925	1
448	4.89	11.6	kgtP	H0Q944	Alpha-ketoglutarate transporter OS=Escherichia coli str. K-12 substr. MDS42 GN=kgtP PE=4 SV=1	2	1.22462	0	0.605366	4	0.737917	2
449	4.82	14.7	sstT	H0QEB6	Serine/threonine transporter SstT OS=Escherichia coli str. K-12 substr. MDS42 GN=sstT PE=3 SV=1	3	0.34037	0	0.772678	0	0.554612	0
450	4.82	19.3	thiI	H0QBB3	tRNA sulfurtransferase OS=Escherichia coli str. K-12 substr. MDS42 GN=thiI PE=3 SV=1	2	0.783426	0	1.62928	0	1.65197	0
451	4.81	14.6	yniB	H0QD43	Predicted inner membrane protein OS=Escherichia coli str. K-12 substr. MDS42 GN=yniB PE=4 SV=1	3	1.40606	0	1.20781	0	0.636823	0
452	4.8	36.8	lpxT	C4ZU19	Undecaprenyl pyrophosphate phosphatase OS=Escherichia coli (strain K12 / MC4100 / BW2952) GN=lpxT PE=4 SV=1	3	1.0328	0	0.887157	0	0.633867	2
453	4.77	27.9	accA	H0Q710	Acetyl-coenzyme A carboxylase carboxyl transferase subunit alpha OS=Escherichia coli str. K-12 substr. MDS42 GN=accA PE=3 SV=1	2	1.50662	4	0.946239	2	1.81136	2
454	4.76	55	ftsE	H0Q7J6	Predicted transporter subunit OS=Escherichia coli str. K-12 substr. MDS42 GN=ftsE PE=3 SV=1	2	0.567511	1	2.03237	0	1.82809	0
455	4.74	21.9	narX	H0QCH8	Sensory histidine kinase in two-component regulatory system with NarL OS=Escherichia coli str. K-12 substr. MDS42 GN=narX PE=4 SV=1	2	0.924673	0	1.57035	0	0.288373	0
456	4.73	11.3	dcuC	H0QBR8	Anaerobic C4-dicarboxylate transport OS=Escherichia coli str. K-12 substr. MDS42 GN=dcuC PE=4 SV=1	3	0.963809	0	0.986286	0	0.812802	2
457	4.72	29.4	rnpA	H0QEV2	Ribonuclease P protein component OS=Escherichia coli str. K-12 substr. MDS42 GN=rnpA PE=3 SV=1	3	0.8356	0	0.669902	0	0.928943	0
458	4.71	42.2	rplL	H0QFK3	50S ribosomal protein L7/L12 OS=Escherichia coli str. K-12 substr. MDS42 GN=rplL PE=3 SV=1	3	3.45149	1	2.18772	0	3.64756	1
459	4.7	8.9	ybjL	H0Q9I2	Putative transport protein YbjL OS=Escherichia coli str. K-12 substr. MDS42 GN=ybjL PE=3 SV=1	2	1.01388	0	1.21898	0	0.863013	0
460	4.7	53.7	emtA	H0Q9Y3	Endo-type membrane-bound lytic murein transglycosylase A OS=Escherichia coli str. K-12 substr. MDS42 GN=emtA PE=3 SV=1	4	0.96824	0	1.07645	0	1.16409	0
461	4.69	16	nuoH	H0QAU1	NADH-quinone oxidoreductase subunit H OS=Escherichia coli str. K-12 substr. MDS42 GN=nuoH PE=3 SV=1	3	0.625159	2	0.619464	3	0.875018	2
462	4.68	9.1	yjcD	H0QFS8	Predicted permease OS=Escherichia coli str. K-12 substr. MDS42 GN=yjcD PE=4 SV=1	2	0.591597	0	0.633843	0	0.575415	0
463	4.67	17.4	cydB	H0QBU4	Cytochrome d terminal oxidase, subunit II OS=Escherichia coli str. K-12 substr. MDS42 GN=cydB PE=4 SV=1	2	2.89736	1	3.1623	0	2.24907	0
464	4.66	21.7	yjaH	H0QFL9	Conserved protein OS=Escherichia coli str. K-12 substr. MDS42 GN=yjaH PE=4 SV=1	2	0.741268	0	0.776245	0	0.851165	0
465	4.64	14.7	pheS	H0QD32	Phenylalanine--tRNA ligase alpha subunit OS=Escherichia coli str. K-12 substr. MDS42 GN=pheS PE=3 SV=1	3	1.85354	0	1.54883	0	0.505896	0
466	4.63	12.4	nuoL	H0QAT7	NADH:ubiquinone oxidoreductase, membrane subunit L OS=Escherichia coli str. K-12 substr. MDS42 GN=nuoL PE=3 SV=1	2	0.737895	2	0.564939	1	1.10154	2
467	4.62	35.8	rfaY	H0Q7Q3	Lipopolysaccharide core biosynthesis protein OS=Escherichia coli str. K-12 substr. MDS42 GN=rfaY PE=4 SV=1	3	0.260605	0	26.5461	2	2.40987	0
468	4.62	27.6	rffM	H0QF34	Probable UDP-N-acetyl-D-mannosaminuronic acid transferase OS=Escherichia coli str. K-12 substr. MDS42 GN=rffM PE=3 SV=1	3	1.37401	0	0.508159	0	0.246574	0
469	4.61	39.5	cysI	H0Q9G8	Sulfite reductase [NADPH] hemoprotein beta-component OS=Escherichia coli str. K-12 substr. MDS42 GN=cysI PE=3 SV=1	2	1.30021	2	1.51351	2	1.87071	2
470	4.56	60	rpsR	H0QG63	30S ribosomal protein S18 OS=Escherichia coli str. K-12 substr. MDS42 GN=rpsR PE=3 SV=1	3	1.29421	1	3.6308	0	3.19155	1
471	4.55	20.7	lysC	H0QFN8	Aspartokinase OS=Escherichia coli str. K-12 substr. MDS42 GN=lysC PE=3 SV=1	3	1.01387	0	1.028	0	0.859011	0
472	4.53	28.3	proB	H0Q6M3	Glutamate 5-kinase OS=Escherichia coli str. K-12 substr. MDS42 GN=proB PE=3 SV=1	2	1.2589	0	1.2246	0	1.2246	0
473	4.52	23.1	fruR	H0Q6G3	DNA-binding transcriptional dual regulator OS=Escherichia coli str. K-12 substr. MDS42 GN=fruR PE=4 SV=1	2
474	4.47	20.4	yjiN	C4ZT24	Conserved inner membrane protein OS=Escherichia coli (strain K12 / MC4100 / BW2952) GN=yjiN PE=4 SV=1	2	0.721101	1	0.950587	1	1.06167	1
475	4.46	17.8	torS	H0Q9P2	Hybrid sensory histidine kinase in two-component regulatory system with TorR OS=Escherichia coli str. K-12 substr. MDS42 GN=torS PE=4 SV=1	2	0.18706	2	1.16949	2	0.389086	1
476	4.46	12.8	proP	H0QFX3	Proline/glycine betaine transporter OS=Escherichia coli str. K-12 substr. MDS42 GN=proP PE=4 SV=1	2	2.9512	2	1.84502	0	0.858993	0
477	4.46	19.3	ycbC	H0QC90	Conserved inner membrane protein OS=Escherichia coli str. K-12 substr. MDS42 GN=ycbC PE=4 SV=1	2	1.46551	4	0.704709	0	1.16951	2
478	4.43	12.3	mdlB	H0QBD9	Fused predicted multidrug transporter subunits OS=Escherichia coli str. K-12 substr. MDS42 GN=mdlB PE=3 SV=1	2	0.105811	0	0.105811	0	0.105811	0
479	4.4	19.5	yliD	H0QC36	Predicted peptide transporter subunit OS=Escherichia coli str. K-12 substr. MDS42 GN=yliD PE=3 SV=1	3	0.727762	2	1.05679	2	1.06166	2
480	4.38	47.8	rpsS	H0Q774	30S ribosomal protein S19 OS=Escherichia coli str. K-12 substr. MDS42 GN=rpsS PE=3 SV=1	3	0.790657	1	0.87098	0	0.494283	0
481	4.36	23	metF	H0QFG8	Methylenetetrahydrofolate reductase OS=Escherichia coli str. K-12 substr. MDS42 GN=metF PE=3 SV=1	2	1.16951	1	1.25313	2	1.00928	0
482	4.32	22.1	fadL	H0QB03	Long-chain fatty acid outer membrane transporter OS=Escherichia coli str. K-12 substr. MDS42 GN=fadL PE=4 SV=1	2	0.0389055	2	0.0361259	4	0.185334	0
483	4.29	19.5	yfgB	H0QB89	Dual-specificity RNA methyltransferase RlmN OS=Escherichia coli str. K-12 substr. MDS42 GN=yfgB PE=3 SV=1	2	1.05195	0	0.871002	0	1.06172	0
484	4.27	30.5	yedV	H0QDA4	Predicted sensory kinase in two-component regulatory system with YedW OS=Escherichia coli str. K-12 substr. MDS42 GN=yedV PE=4 SV=1	2	0.707937	1	0.895353	1	0.88713	0
485	4.27	18.7	potD	H0Q9U8	Polyamine transporter subunit OS=Escherichia coli str. K-12 substr. MDS42 GN=potD PE=4 SV=1	2	2.54681	0	0.314747	2	1.10151	1
486	4.25	22.4	flgH	P0A6S0	Flagellar L-ring protein OS=Escherichia coli (strain K12) GN=flgH PE=3 SV=1	2	0.232296	0	0.345125	0	1.70609	0
487	4.24	23.5	hslU	H0QFF8	ATP-dependent protease ATPase subunit HslU OS=Escherichia coli str. K-12 substr. MDS42 GN=hslU PE=3 SV=1	2	1.01391	0	1.46556	0	0.920432	0
488	4.22	16.1	yfhB	H0Q917	Conserved protein OS=Escherichia coli str. K-12 substr. MDS42 GN=yfhB PE=4 SV=1	2	0.903626	0	0.937573	0	0.7379	0
489	4.19	13.7	clcA	H0Q6Y1	H(+)/Cl(-) exchange transporter ClcA OS=Escherichia coli str. K-12 substr. MDS42 GN=clcA PE=3 SV=1	3	1.13758	0	2.04171	0	1.24168	0
490	4.19	27.2	secF	H0QB99	Protein-export membrane protein SecF OS=Escherichia coli str. K-12 substr. MDS42 GN=secF PE=3 SV=1	2	0.986288	0	0.986286	0	0.933274	0
491	4.19	41.6	elaB	H0QAS5	Conserved protein OS=Escherichia coli str. K-12 substr. MDS42 GN=elaB PE=4 SV=1	2	28.7078	4	32.0627	4	21.5774	4
492	4.18	67.6	rpsU	H0QEL8	30S ribosomal protein S21 OS=Escherichia coli str. K-12 substr. MDS42 GN=rpsU PE=3 SV=1	2	0.401872	2	0.200421	1	0.411087	2
493	4.17	24.3	crp	H0Q7A0	DNA-binding transcriptional dual regulator OS=Escherichia coli str. K-12 substr. MDS42 GN=crp PE=4 SV=1	2	1.07648	0	1.21338	0	1.10151	0
494	4.16	31.4	yggG	H0QES3	Predicted peptidase OS=Escherichia coli str. K-12 substr. MDS42 GN=yggG PE=3 SV=1	4	0.855057	0	0.835605	0	0.714492	0
495	4.16	24.5	nusB	H0QBA6	N utilization substance protein B homolog OS=Escherichia coli str. K-12 substr. MDS42 GN=nusB PE=3 SV=1	2	1.38676	0	1.54883	0	1.7458	0
496	4.13	28.4	yecS	C4ZQJ6	Predicted transporter subunit: membrane component of ABC superfamily OS=Escherichia coli (strain K12 / MC4100 / BW2952) GN=yecS PE=3 SV=1	3	3.11889	2	1.3428	1	1.3428	2
497	4.1	12.7	argH	H0QFI6	Argininosuccinate lyase OS=Escherichia coli str. K-12 substr. MDS42 GN=argH PE=3 SV=1	2	0.691801	2	0.816583	1	0.920427	2
498	4.06	15.9	helD	H0Q9L9	DNA helicase IV OS=Escherichia coli str. K-12 substr. MDS42 GN=helD PE=4 SV=1	2	2.12816	0	1.55597	0	1.803	0
499	4.06	18.5	icd	H0Q9W1	Isocitrate dehydrogenase [NADP] OS=Escherichia coli str. K-12 substr. MDS42 GN=icd PE=3 SV=1	2	0.467725	2	1.00926	0	0.165922	4
500	4.06	18.4	lepA	H0Q926	Elongation factor 4 OS=Escherichia coli str. K-12 substr. MDS42 GN=lepA PE=3 SV=1	2	0.871002	0	1.02801	0	0.769142	0
501	4.06	13.6	mdlA	H0QBD8	Fused predicted multidrug transporter subunits OS=Escherichia coli str. K-12 substr. MDS42 GN=mdlA PE=3 SV=1	2	0.875018	0	1.02328	0	0.891238	0
502	4.05	40.8	rpsJ	H0Q779	30S ribosomal protein S10 OS=Escherichia coli str. K-12 substr. MDS42 GN=rpsJ PE=3 SV=1	2	0.859001	0	2.71643	0	2.06065	0
503	4.05	23.5	rfaK	H0Q7Q1	Lipopolysaccharide core biosynthesis OS=Escherichia coli str. K-12 substr. MDS42 GN=rfaK PE=4 SV=1	2	0.10218	2	1.15346	0	0.220832	0
504	4.04	34.7	yfiD	H0Q936	Autonomous glycyl radical cofactor OS=Escherichia coli str. K-12 substr. MDS42 GN=yfiD PE=3 SV=1	2	1.47234	0	1.28825	0	1.18576	0
505	4.04	19.4	metH	H0QFN3	Homocysteine-N5-methyltetrahydrofolate transmethylase, B12-dependent OS=Escherichia coli str. K-12 substr. MDS42 GN=metH PE=3 SV=1	2	2.10865	0	3.06199	0	2.44347	0
506	4.04	20.8	yhcM	H0Q7V6	Conserved protein with nucleoside triphosphate hydrolase domain OS=Escherichia coli str. K-12 substr. MDS42 GN=yhcM PE=4 SV=1	2	1.78649	0	2.17775	0	2.67914	0
507	4.04	37	yggE	H0QER0	Conserved protein OS=Escherichia coli str. K-12 substr. MDS42 GN=yggE PE=4 SV=1	3	2.54683	0	0.769146	0	1.79472	0
508	4.04	17.6	glmS	H0QEX8	Glutamine--fructose-6-phosphate aminotransferase [isomerizing] OS=Escherichia coli str. K-12 substr. MDS42 GN=glmS PE=3 SV=1	2	1.50661	2	0.436489	2	0.704727	0
509	4.04	17.7	hybO	H0QEG2	Hydrogenase 2, small subunit OS=Escherichia coli str. K-12 substr. MDS42 GN=hybO PE=3 SV=1	2	0.64866	0	0.547006	0	0.204129	1
510	4.04	21.5	ynfG	H0QCZ0	Oxidoreductase, Fe-S subunit OS=Escherichia coli str. K-12 substr. MDS42 GN=ynfG PE=4 SV=1	2	1.12718	0	1.00926	0	1.03275	0
511	4.04	22.9	ytjB	H0QGF8	Conserved protein OS=Escherichia coli str. K-12 substr. MDS42 GN=ytjB PE=4 SV=1	2	0.54193	0	0.727762	0	1.14816	0
512	4.03	12.5	leuC	H0Q6F6	3-isopropylmalate dehydratase large subunit OS=Escherichia coli str. K-12 substr. MDS42 GN=leuC PE=3 SV=1	2	1.24168	2	0.812842	2	0.862957	3
513	4.03	15.7	yjbB	H0QFN4	Predicted transporter OS=Escherichia coli str. K-12 substr. MDS42 GN=yjbB PE=4 SV=1	2	0.798016	0	0.809074	0	0.874979	0
514	4.03	24.9	yhjD	H0QDT7	Conserved inner membrane protein OS=Escherichia coli str. K-12 substr. MDS42 GN=yhjD PE=4 SV=1	2	0.839472	0	0.972767	0	0.0698407	2
515	4.03	21.3	ydjZ	H0QD69	Conserved inner membrane protein OS=Escherichia coli str. K-12 substr. MDS42 GN=ydjZ PE=4 SV=1	2	1.04231	0	1.03749	0	0.250067	2
516	4.02	19.8	dld	H0QAK0	D-lactate dehydrogenase, FAD-binding, NADH independent OS=Escherichia coli str. K-12 substr. MDS42 GN=dld PE=4 SV=1	2	1.3366	4	1.62183	4	1.90547	4
517	4.02	18.2	clpX	H0QBC8	ATP-dependent Clp protease ATP-binding subunit ClpX OS=Escherichia coli str. K-12 substr. MDS42 GN=clpX PE=3 SV=1	2	1.13763	0	0.8954	0	0.977241	0
518	4.02	32.5	fabZ	H0Q705	3-hydroxyacyl-[acyl-carrier-protein] dehydratase FabZ OS=Escherichia coli str. K-12 substr. MDS42 GN=fabZ PE=3 SV=1	2	0.276724	0	4.65589	0	0.123529	0
519	4.01	28.2	glnH	H0QC15	Glutamine transporter subunit OS=Escherichia coli str. K-12 substr. MDS42 GN=glnH PE=3 SV=1	2	83.1763	4	8.62965	2	84.3335	4
520	4.01	38	yicN	H0QDS3	Conserved protein OS=Escherichia coli str. K-12 substr. MDS42 GN=yicN PE=4 SV=1	3	1.02801	0	1.05195	0	1.07154	0
521	4	28.6	yadG	H0Q6V7	Predicted transporter subunit OS=Escherichia coli str. K-12 substr. MDS42 GN=yadG PE=3 SV=1	2	0.401887	1	9.72745	3	0.855259	2
522	4	14.2	fliG	C4ZQL3	Flagellar motor switch protein FliG OS=Escherichia coli (strain K12 / MC4100 / BW2952) GN=fliG PE=3 SV=1	2	0.0329703	4	0.0392728	2	1.4256	0
523	4	13.2	pgsA	H0QD86	CDP-diacylglycerol--glycerol-3-phosphate 3-phosphatidyltransferase OS=Escherichia coli str. K-12 substr. MDS42 GN=pgsA PE=3 SV=1	2	0.7447	0	0.883073	0	0.8954	0
524	4	19.5	dmsB	H0QC65	Dimethyl sulfoxide reductase, anaerobic, subunit B OS=Escherichia coli str. K-12 substr. MDS42 GN=dmsB PE=4 SV=1	2	1.13762	0	1.36144	0	0.769144	0
525	4	33.2	adk	H0QBG3	Adenylate kinase OS=Escherichia coli str. K-12 substr. MDS42 GN=adk PE=3 SV=1	2	0.946249	0	0.498909	0	0.04596	1
526	4	20.8	yeiB	H0QAL9	Conserved inner membrane protein OS=Escherichia coli str. K-12 substr. MDS42 GN=yeiB PE=4 SV=1	2	1.10152	0	1.39319	0	0.920453	0
527	4	12	ycbY	H0Q9K5	Ribosomal RNA large subunit methyltransferase K/L OS=Escherichia coli str. K-12 substr. MDS42 GN=ycbY PE=3 SV=1	2	14.4543	2	15.0662	2	11.0661	2
528	4	26.9	ycbJ	H0QC89	Conserved protein OS=Escherichia coli str. K-12 substr. MDS42 GN=ycbJ PE=4 SV=1	2	1.10661	2	0.306237	2	0.79794	3
529	4	20.4	ubiH	H0QEP6	2-octaprenyl-6-methoxyphenol hydroxylase, FAD/NAD(P)-binding OS=Escherichia coli str. K-12 substr. MDS42 GN=ubiH PE=4 SV=1	2	0.9908	0	9.3324	2	0.9908	0
530	4	14.7	yfgO	H0QB65	Predicted inner membrane protein OS=Escherichia coli str. K-12 substr. MDS42 GN=yfgO PE=4 SV=1	2	1.11174	0	0.92469	0	1.00001	0
531	4	7.3	yfcC	H0QAV7	Predicted inner membrane protein OS=Escherichia coli str. K-12 substr. MDS42 GN=yfcC PE=4 SV=1	2	2.12817	0	2.3121	0	1.41904	0
532	4	12	lgt	H0Q850	Prolipoprotein diacylglyceryl transferase OS=Escherichia coli str. K-12 substr. MDS42 GN=lgt PE=3 SV=1	3
533	4	26.6	bfr	C4ZUJ1	Bacterioferritin OS=Escherichia coli (strain K12 / MC4100 / BW2952) GN=bfr PE=3 SV=1	2	0.9908	0	18.0302	4	3.06192	2
534	4	10.7	rsxG	H0Q8G0	Predicted oxidoreductase OS=Escherichia coli str. K-12 substr. MDS42 GN=rsxG PE=3 SV=1	2	1.12718	1	1.30619	1	0.660655	0
535	4	8.5	yjiG	C4ZT17	Conserved inner membrane protein OS=Escherichia coli (strain K12 / MC4100 / BW2952) GN=yjiG PE=4 SV=1	2	0.442567	0	1.47229	0	0.855068	0
536	3.98	20.5	ynjE	H0QD74	Sulfurtransferase OS=Escherichia coli str. K-12 substr. MDS42 GN=ynjE PE=4 SV=1	2	2.00448	3	0.534571	0	1.57761	2
537	3.96	21.7	hycF	H0Q9C5	Formate hydrogenlyase complex iron-sulfur protein OS=Escherichia coli str. K-12 substr. MDS42 GN=hycF PE=4 SV=1	2	0.717807	2	7.58576	3	4.38529	1
538	3.96	32.9	dps	H0QC16	DNA protection during starvation protein OS=Escherichia coli str. K-12 substr. MDS42 GN=dps PE=3 SV=1	2	1.80301	0	0.903647	0	1.42563	0
539	3.95	18.1	yfdC	H0QB06	Predicted inner membrane protein OS=Escherichia coli str. K-12 substr. MDS42 GN=yfdC PE=4 SV=1	2	1.60692	0	1.1695	0	0.758572	0
540	3.95	18.7	yciW	H0QA54	Predicted oxidoreductase OS=Escherichia coli str. K-12 substr. MDS42 GN=yciW PE=4 SV=1	2	0.334198	0	0.510472	0	0.0540305	2
541	3.92	12.3	cysZ	H0QB45	Protein CysZ OS=Escherichia coli str. K-12 substr. MDS42 GN=cysZ PE=3 SV=1	2	1.82814	1	0.963802	2	0.440538	1
542	3.91	19	glgC	H0Q7H0	Glucose-1-phosphate adenylyltransferase OS=Escherichia coli str. K-12 substr. MDS42 GN=glgC PE=3 SV=1	2	0.995414	0	1.05682	0	0.835599	0
543	3.89	11.6	ybiO	H0QC12	Predicted mechanosensitive channel OS=Escherichia coli str. K-12 substr. MDS42 GN=ybiO PE=4 SV=1	2	1.21339	0	0.812826	2	0.714461	2
544	3.88	11.8	yjcE	H0QFS9	Predicted cation/proton antiporter OS=Escherichia coli str. K-12 substr. MDS42 GN=yjcE PE=4 SV=1	2	0.467706	0	0.954989	0	0.654624	0
545	3.85	38.5	acpP	H0Q9R9	Acyl carrier protein OS=Escherichia coli str. K-12 substr. MDS42 GN=acpP PE=3 SV=1	2	1.90543	0	2.66683	0	2.67921	0
546	3.85	21.5	glnP	H0QC14	Glutamine transporter subunit OS=Escherichia coli str. K-12 substr. MDS42 GN=glnP PE=3 SV=1	2	0.317659	4	0.955019	2	0.53701	2
547	3.85	20.9	csgG	H0QCC4	Outer membrane lipoprotein OS=Escherichia coli str. K-12 substr. MDS42 GN=csgG PE=4 SV=1	2	1.17489	0	1.03274	0	1.14289	1
548	3.85	10.7	pheP	H0QBM8	Phenylalanine transporter OS=Escherichia coli str. K-12 substr. MDS42 GN=pheP PE=4 SV=1	2	0.835584	0	0.8954	0	0.855064	0
549	3.83	11.1	trpC	H0QA29	Fused indole-3-glycerolphosphate synthetase/N-(5-phosphoribosyl)anthranilate isomerase OS=Escherichia coli str. K-12 substr. MDS42 GN=trpC PE=3 SV=1	2	0.794347	2	0.816556	2	0.859011	2
550	3.82	21.1	tatB	H0QF73	Sec-independent protein translocase protein TatB OS=Escherichia coli str. K-12 substr. MDS42 GN=tatB PE=3 SV=1	2	0.972758	0	0.875016	0	1.01387	0
551	3.81	20.3	ytfB	H0QG67	YtfB protein OS=Escherichia coli str. K-12 substr. MDS42 GN=ytfB PE=4 SV=1	2	1.56315	0	1.43219	0	1.14815	0
552	3.8	15.7	gcvA	H0Q833	DNA-binding transcriptional dual regulator OS=Escherichia coli str. K-12 substr. MDS42 GN=gcvA PE=4 SV=1	2	1.02331	0	1.25891	0	1.07149	0
553	3.79	16	narK	H0QCH9	Nitrate/nitrite transporter OS=Escherichia coli str. K-12 substr. MDS42 GN=narK PE=4 SV=1	2	3.20631	4	3.99947	4	1.57762	2
554	3.79	37.8	lrp	H0QC59	DNA-binding transcriptional dual regulator, leucine-binding OS=Escherichia coli str. K-12 substr. MDS42 GN=lrp PE=4 SV=1	2	0.748184	0	1.14287	0	0.751618	0
555	3.76	27.9	yiaD	H0QDW6	Predicted outer membrane lipoprotein OS=Escherichia coli str. K-12 substr. MDS42 GN=yiaD PE=3 SV=1	2	1.41903	2	1.08141	2	1.25314	2
556	3.76	29.6	yajI	H0QBA2	Predicted lipoprotein OS=Escherichia coli str. K-12 substr. MDS42 GN=yajI PE=4 SV=1	3	1.10665	0	0.990842	0	0.981752	0
557	3.75	33.8	ivy	H0Q6K3	Inhibitor of vertebrate C-lysozyme OS=Escherichia coli str. K-12 substr. MDS42 GN=ivy PE=4 SV=1	2	15.5596	4	1.94091	1	7.87045	4
558	3.75	42.4	yqjK	H0QEC7	Conserved protein OS=Escherichia coli str. K-12 substr. MDS42 GN=yqjK PE=4 SV=1	2	1.79473	0	1.7539	0	1.27644	0
559	3.73	33.3	ybjR	H0Q9K2	Predicted amidase and lipoprotein OS=Escherichia coli str. K-12 substr. MDS42 GN=ybjR PE=4 SV=1	2	0.63389	4	0.871002	2	0.851157	2
560	3.71	15.9	bcsG	H0QDV2	Predicted inner membrane protein OS=Escherichia coli str. K-12 substr. MDS42 GN=bcsG PE=4 SV=1	2	1.46555	0	1.0715	0	0.751607	0
561	3.7	20.3	atpE	H0QEY6	F0 sector of membrane-bound ATP synthase, subunit c OS=Escherichia coli str. K-12 substr. MDS42 GN=atpE PE=3 SV=1	2	1.02802	0	0.434491	0	1.21338	0
562	3.67	44.9	rfaP	H0Q7Q7	Kinase that phosphorylates core heptose of lipopolysaccharide OS=Escherichia coli str. K-12 substr. MDS42 GN=rfaP PE=4 SV=1	2	1.07151	0	1.49969	0	3.53181	2
563	3.67	33.9	artP	H0Q9J9	Arginine transporter subunit OS=Escherichia coli str. K-12 substr. MDS42 GN=artP PE=3 SV=1	2	1.19124	0	1.33655	0	1.20225	0
564	3.66	23.7	mutS	H0Q9D8	DNA mismatch repair protein MutS OS=Escherichia coli str. K-12 substr. MDS42 GN=mutS PE=3 SV=1	2	0.801671	0	0.827971	0	0.672973	0
565	3.66	17.8	rssA	H0QA03	Conserved protein OS=Escherichia coli str. K-12 substr. MDS42 GN=rssA PE=4 SV=1	2	1.11178	1	2.8445	2	1.0471	1
566	3.66	14.5	frdC	H0QG16	Fumarate reductase subunit C OS=Escherichia coli str. K-12 substr. MDS42 GN=frdC PE=3 SV=1	2	1.17489	0	1.19125	0	1.11174	0
567	3.65	9	mmuP	B1XE02	CP4-6 prophage; predicted S-methylmethionine transporter OS=Escherichia coli (strain K12 / DH10B) GN=mmuP PE=4 SV=1	2	1.94983	2	0.2911	3	1.38034	2
568	3.64	22.5	pncB	H0QCA1	Nicotinate phosphoribosyltransferase OS=Escherichia coli str. K-12 substr. MDS42 GN=pncB PE=3 SV=1	2	0.277965	0	0.642678	0	0.277988	0
569	3.62	15.7	ynjD	H0QD73	Predicted transporter subunit OS=Escherichia coli str. K-12 substr. MDS42 GN=ynjD PE=3 SV=1	2	1.04231	0	0.995396	0	1.05197	0
570	3.58	18.4	ycjF	H0QCL1	UPF0283 membrane protein YcjF OS=Escherichia coli str. K-12 substr. MDS42 GN=ycjF PE=3 SV=1	2	1.44546	0	1.07643	0	0.147243	0
571	3.52	24.7	fxsA	H0QG02	Inner membrane protein OS=Escherichia coli str. K-12 substr. MDS42 GN=fxsA PE=4 SV=1	2	0.790707	2	0.801638	2	0.772655	4
572	3.51	8.5	trkH	H0QF83	Trk system potassium uptake protein OS=Escherichia coli str. K-12 substr. MDS42 GN=trkH PE=3 SV=1	2	0.883067	0	0.995394	0	1.07153	0
573	3.49	18.7	ampE	H0Q6J2	Predicted inner membrane protein OS=Escherichia coli str. K-12 substr. MDS42 GN=ampE PE=4 SV=1	2	0.9908	0	0.9908	0	9.3324	2
574	3.48	32.2	yfbR	H0QAV0	UPF0207 protein YfbR OS=Escherichia coli str. K-12 substr. MDS42 GN=yfbR PE=3 SV=1	2	1.02803	0	1.05194	0	1.21901	0
575	3.45	17.5	yegH	H0Q8Q5	Fused predicted membrane proteins OS=Escherichia coli str. K-12 substr. MDS42 GN=yegH PE=4 SV=1	2	1.09647	0	1.09146	0	1.16951	0
576	3.44	9.2	dcuB	H0QFY5	C4-dicarboxylate antiporter OS=Escherichia coli str. K-12 substr. MDS42 GN=dcuB PE=4 SV=1	2	1.21338	0	0.87092	0	1.20226	0
577	3.43	39.4	ihfB	H0QC82	Integration host factor subunit beta OS=Escherichia coli str. K-12 substr. MDS42 GN=ihfB PE=3 SV=1	2	0.963809	0	1.21899	0	1.17494	0
578	3.41	27.4	rmuC	H0QF68	Predicted recombination limiting protein OS=Escherichia coli str. K-12 substr. MDS42 GN=rmuC PE=4 SV=1	2	0.695049	0	0.701449	0	0.783395	0
579	3.41	16.8	hycB	H0Q9C9	Hydrogenase 3, Fe-S subunit OS=Escherichia coli str. K-12 substr. MDS42 GN=hycB PE=4 SV=1	2	0.364758	4	1.40608	4	1.03276	2
580	3.4	28.6	glnG	H0QF96	Fused DNA-binding response regulator in two-component regulatory system with GlnL, nitrogen regulator I OS=Escherichia coli str. K-12 substr. MDS42 GN=glnG PE=4 SV=1	2	1.38041	0	1.38039	0	1.59225	0
581	3.4	22.8	lpxB	H0Q707	Lipid-A-disaccharide synthase OS=Escherichia coli str. K-12 substr. MDS42 GN=lpxB PE=3 SV=1	2	1.09646	0	1.26473	0	1.71397	0
582	3.4	31.2	dgkA	H0QFQ6	Diacylglycerol kinase OS=Escherichia coli str. K-12 substr. MDS42 GN=dgkA PE=4 SV=1	2	0.816566	0	0.801677	0	0.995421	0
583	3.36	6.8	fadE	H0Q6K4	Acyl coenzyme A dehydrogenase OS=Escherichia coli str. K-12 substr. MDS42 GN=fadE PE=4 SV=1	3	0.306216	0	0.03515	0	0.0205485	0
584	3.36	26.3	ubiE	H0QF69	Ubiquinone/menaquinone biosynthesis methyltransferase ubiE OS=Escherichia coli str. K-12 substr. MDS42 GN=ubiE PE=3 SV=1	2	0.986286	0	1.00465	0	1.20226	0
585	3.35	24.1	lpxK	H0QC85	Tetraacyldisaccharide 4'-kinase OS=Escherichia coli str. K-12 substr. MDS42 GN=lpxK PE=3 SV=1	3	1.47908	0	0.461284	0	0.440538	0
586	3.34	13.3	tiaE	H0QDW7	Glyoxylate/hydroxypyruvate reductase B OS=Escherichia coli str. K-12 substr. MDS42 GN=tiaE PE=3 SV=1	2	1.21342	0	0.717762	0	1.06658	0
587	3.28	9.2	sanA	H0QAL1	Uncharacterized protein OS=Escherichia coli str. K-12 substr. MDS42 GN=sanA PE=4 SV=1	2	0.721075	2	0.682335	2	0.74474	0
588	3.27	15.5	potC	H0Q9U9	Polyamine transporter subunit OS=Escherichia coli str. K-12 substr. MDS42 GN=potC PE=3 SV=1	2	1.15349	0	0.895359	0	0.959413	0
589	3.26	16.3	aroG	H0QBV8	Phospho-2-dehydro-3-deoxyheptonate aldolase OS=Escherichia coli str. K-12 substr. MDS42 GN=aroG PE=3 SV=1	2	1.1749	1	0.633886	1	0.946266	2
590	3.26	33.6	ygaM	H0Q983	Uncharacterized protein OS=Escherichia coli str. K-12 substr. MDS42 GN=ygaM PE=4 SV=1	2	4.38531	2	3.25085	0	1.93197	0
591	3.24	40.8	ygiB	H0QEJ7	Conserved outer membrane protein OS=Escherichia coli str. K-12 substr. MDS42 GN=ygiB PE=4 SV=1	3	1.10661	0	1.02801	0	1.09145	0
592	3.23	15.5	yejE	H0QDE0	Predicted oligopeptide transporter subunit OS=Escherichia coli str. K-12 substr. MDS42 GN=yejE PE=3 SV=1	2	0.907827	0	1.1588	0	1.13764	0
593	3.23	12.2	nuoN	H0QAT5	NADH-quinone oxidoreductase subunit N OS=Escherichia coli str. K-12 substr. MDS42 GN=nuoN PE=3 SV=1	2	0.418815	0	0.218797	0	0.887121	0
594	3.21	19.1	envZ	H0Q7E6	Sensory histidine kinase in two-component regulatory system with OmpR OS=Escherichia coli str. K-12 substr. MDS42 GN=envZ PE=4 SV=1	2	0.870967	0	0.422691	0	0.0734533	4
595	3.21	27.4	leuD	H0Q6F5	3-isopropylmalate dehydratase small subunit OS=Escherichia coli str. K-12 substr. MDS42 GN=leuD PE=3 SV=1	2	0.15783	0	0.496573	0	0.139369	0
596	3.19	33.6	ybjQ	H0Q9K1	UPF0145 protein YbjQ OS=Escherichia coli str. K-12 substr. MDS42 GN=ybjQ PE=3 SV=1	2	0.149947	4	1.57038	0	0.094225	3
597	3.18	18	gatA	C4ZSH8	Galactitol-specific enzyme IIA component of PTS OS=Escherichia coli (strain K12 / MC4100 / BW2952) GN=gatA PE=4 SV=1	2	1.33664	0	0.870977	0	1.3366	0
598	3.15	40.2	hns	H0QA06	Global DNA-binding transcriptional dual regulator H-NS OS=Escherichia coli str. K-12 substr. MDS42 GN=hns PE=4 SV=1	2	1.13762	0	0.995417	0	1.16414	0
599	3.13	18.5	proS	H0Q756	Proline--tRNA ligase OS=Escherichia coli str. K-12 substr. MDS42 GN=proS PE=3 SV=1	2	0.851107	0	0.734537	0	0.769147	0
600	3.12	22.2	nlpD	H0Q9E7	Predicted outer membrane lipoprotein OS=Escherichia coli str. K-12 substr. MDS42 GN=nlpD PE=4 SV=1	2	5.03502	1	0.591565	2	6.16594	2
601	3.11	5.6	putP	H0Q9R4	Proline:sodium symporter OS=Escherichia coli str. K-12 substr. MDS42 GN=putP PE=3 SV=1	2	0.83948	0	0.727772	0	0.972758	0
602	3.1	23.8	nuoA	H0QAU7	NADH-quinone oxidoreductase subunit A OS=Escherichia coli str. K-12 substr. MDS42 GN=nuoA PE=3 SV=1	2	0.878986	1	0.963846	2	0.933211	2
603	3.09	25.9	osmE	H0QD56	DNA-binding transcriptional regulator OS=Escherichia coli str. K-12 substr. MDS42 GN=osmE PE=4 SV=1	3	2.45473	0	1.79472	0	0.390879	0
604	3.08	31.4	hslJ	C4ZVC2	Heat-inducible protein OS=Escherichia coli (strain K12 / MC4100 / BW2952) GN=hslJ PE=4 SV=1	2	3.89046	1	0.866929	0	2.24908	0
605	3	28.8	lolD	H0Q9U2	Outer membrane-specific lipoprotein transporter subunit OS=Escherichia coli str. K-12 substr. MDS42 GN=lolD PE=3 SV=1	2	0.67918	3	1.28828	2	0.335799	2
606	3	21.7	zntB	P64423	Zinc transport protein ZntB OS=Escherichia coli (strain K12) GN=zntB PE=1 SV=1	2	1.60693	0	0.591535	0	0.226991	0
607	2.99	17.7	dppC	H0QDV7	Dipeptide transporter OS=Escherichia coli str. K-12 substr. MDS42 GN=dppC PE=3 SV=1	2	0.744727	0	0.679198	0	1.19127	0
608	2.97	40.2	rimJ	H0QCF1	Ribosomal-protein-S5-alanine N-acetyltransferase OS=Escherichia coli str. K-12 substr. MDS42 GN=rimJ PE=4 SV=1	2	1.15881	0	1.23024	0	1.2246	0
609	2.96	9.8	pgaA	C4ZRW8	Predicted outer membrane protein OS=Escherichia coli (strain K12 / MC4100 / BW2952) GN=pgaA PE=4 SV=1	2	0.758571	0	1.04228	0	0.891274	0
610	2.96	10.6	rfe	H0QF23	UDP-GlcNAc:undecaprenylphosphate GlcNAc-1-phosphate transferase OS=Escherichia coli str. K-12 substr. MDS42 GN=rfe PE=4 SV=1	2	0.995404	0	0.891255	0	1.0423	0
611	2.95	41.5	spr	H0QDD6	Predicted peptidase, outer membrane lipoprotein OS=Escherichia coli str. K-12 substr. MDS42 GN=spr PE=4 SV=1	2	0.613724	0	1.13244	0	0.76558	0
612	2.91	11.6	hisB	H0Q8P7	Histidine biosynthesis bifunctional protein HisB OS=Escherichia coli str. K-12 substr. MDS42 GN=hisB PE=3 SV=1	2	1.24166	0	1.0568	0	1.04712	0
613	2.9	18	lysS	H0Q8A1	Lysine--tRNA ligase OS=Escherichia coli str. K-12 substr. MDS42 GN=lysS PE=3 SV=1	2	0.704691	0	0.843375	0	0.724444	0
614	2.9	9.6	atpB	H0QEY7	ATP synthase subunit a OS=Escherichia coli str. K-12 substr. MDS42 GN=atpB PE=3 SV=1	2	0.522353	0	0.751619	0	0.461295	0
615	2.87	13.4	rfaL	H0Q7Q0	O-antigen ligase OS=Escherichia coli str. K-12 substr. MDS42 GN=rfaL PE=4 SV=1	3	4.03646	0	0.358099	0	0.56755	0
616	2.85	23.8	frdB	H0QG17	Fumarate reductase (Anaerobic), Fe-S subunit OS=Escherichia coli str. K-12 substr. MDS42 GN=frdB PE=4 SV=1	2	3.68132	2	5.59763	2	4.07382	2
617	2.85	5.9	yifK	H0QF35	Predicted transporter OS=Escherichia coli str. K-12 substr. MDS42 GN=yifK PE=4 SV=1	2	0.633889	0	0.899515	0	0.619429	0
618	2.84	8.4	yhjE	H0QDT8	Predicted transporter OS=Escherichia coli str. K-12 substr. MDS42 GN=yhjE PE=4 SV=1	2	0.575443	2	0.859014	1	0.744722	0
619	2.83	20.4	ydbL	C4ZVC6	Conserved protein OS=Escherichia coli (strain K12 / MC4100 / BW2952) GN=ydbL PE=4 SV=1	2	2.19786	2	0.436523	0	2.42102	2
620	2.82	33.3	ppiC	H0QF15	Peptidyl-prolyl cis-trans isomerase C OS=Escherichia coli str. K-12 substr. MDS42 GN=ppiC PE=4 SV=1	2	0.436502	0	0.21389	0	0.981708	0
621	2.82	10.8	galP	H0Q8B1	D-galactose transporter OS=Escherichia coli str. K-12 substr. MDS42 GN=galP PE=3 SV=1	2	3.0479	4	1.1749	0	0.554626	0
622	2.81	8.9	creC	H0QGH0	Sensory histidine kinase in two-component regulatory system with CreB or PhoB, regulator of the CreBC regulon OS=Escherichia coli str. K-12 substr. MDS42 GN=creC PE=4 SV=1	2	0.351549	0	0.159296	0	0.139393	0
623	2.79	32.5	ptsN	H0Q7T3	Sugar-specific enzyme IIA component of PTS OS=Escherichia coli str. K-12 substr. MDS42 GN=ptsN PE=4 SV=1	2	8.3174	2	0.727792	2	7.3788	2
624	2.76	6.6	kdpB	H0QDP2	Potassium-transporting ATPase B chain OS=Escherichia coli str. K-12 substr. MDS42 GN=kdpB PE=3 SV=1	2	6.39739	2	0.354896	1	7.79827	2
625	2.75	21.6	ybaY	H0QBE3	Predicted outer membrane lipoprotein OS=Escherichia coli str. K-12 substr. MDS42 GN=ybaY PE=4 SV=1	3	1.36145	0	0.903649	0	1.01858	0
626	2.71	26.1	rcsF	H0Q758	Predicted outer membrane protein, signal OS=Escherichia coli str. K-12 substr. MDS42 GN=rcsF PE=4 SV=1	2	0.80536	3	1.0864	3	1.11177	3
627	2.69	12.9	lysP	H0QAM3	Lysine transporter OS=Escherichia coli str. K-12 substr. MDS42 GN=lysP PE=4 SV=1	2	0.954989	2	1.19126	4	1.38677	4
628	2.68	14.2	pnuC	H0QBV5	Predicted nicotinamide mononucleotide transporter OS=Escherichia coli str. K-12 substr. MDS42 GN=pnuC PE=4 SV=1	2	0.0900225	2	0.820324	0	0.80909	0
629	2.67	24.1	yafD	H0Q765	UPF0294 protein YafD OS=Escherichia coli str. K-12 substr. MDS42 GN=yafD PE=3 SV=1	2	1.07643	0	0.97719	0	1.14287	0
630	2.5	16.5	ydjX	H0QD67	Predicted inner membrane protein OS=Escherichia coli str. K-12 substr. MDS42 GN=ydjX PE=4 SV=1	2	0.94192	0	1.87068	0	0.933243	0
631	2.48	28.8	pfkA	H0QFE3	6-phosphofructokinase OS=Escherichia coli str. K-12 substr. MDS42 GN=pfkA PE=3 SV=1	2	1	0	1.61433	2	0.467715	2
632	2.66	13.9	bcsB	H0QDU7	Regulator of cellulose synthase, cyclic di-GMP binding OS=Escherichia coli str. K-12 substr. MDS42 GN=bcsB PE=4 SV=1	2	0.7244	0	0.758574	0	0.673	0
633	2.44	39.2	borD	C4ZV03	DLP12 prophage; predicted lipoprotein OS=Escherichia coli (strain K12 / MC4100 / BW2952) GN=borD PE=4 SV=1	2	0.660656	0	0.0179416	2	1.00921	0
634	2.31	15.1	dedA	H0QAX6	Conserved inner membrane protein OS=Escherichia coli str. K-12 substr. MDS42 GN=dedA PE=4 SV=1	2	1.55595	0	0.911961	0	0.698236	2
635	2.29	15.8	fliF	C4ZQL2	Flagellar M-ring protein OS=Escherichia coli (strain K12 / MC4100 / BW2952) GN=fliF PE=3 SV=1	2	0.0478874	3	0.136145	2	0.630979	0
636	2.18	10.8	yeeE	H0Q8N7	Predicted inner membrane protein OS=Escherichia coli str. K-12 substr. MDS42 GN=yeeE PE=4 SV=1	2	0.246572	0	0.401806	0	0.331112	0
637	2.16	59.3	rpmD	H0QE46	50S ribosomal protein L30 OS=Escherichia coli str. K-12 substr. MDS42 GN=rpmD PE=3 SV=1	2	0.679221	0	0.099088	0	0.0361395	1
638	2.08	11.9	mviN	H0QCF4	Predicted inner membrane protein OS=Escherichia coli str. K-12 substr. MDS42 GN=mviN PE=4 SV=1	2	0.903628	0	0.874999	0	0.847193	0
639	2.06	18.1	ftsW	H0Q6H2	Lipid II flippase FtsW OS=Escherichia coli str. K-12 substr. MDS42 GN=ftsW PE=3 SV=1	2	0.820384	0	0.899462	0	0.835628	0
640	2.03	11.8	lpxL	H0QCD9	Lauryl-acyl carrier protein (ACP)-dependent acyltransferase OS=Escherichia coli str. K-12 substr. MDS42 GN=lpxL PE=4 SV=1	2	0.887158	0	0.866937	0	0.820379	0
641	2.02	20.7	lpxM	H0QAE4	Myristoyl-acyl carrier protein (ACP)-dependent acyltransferase OS=Escherichia coli str. K-12 substr. MDS42 GN=lpxM PE=4 SV=1	2	0.972793	1	0.281813	1	0.152718	1
642	2.02	27.9	yjcH	H0QFT2	Conserved inner membrane protein OS=Escherichia coli str. K-12 substr. MDS42 GN=yjcH PE=4 SV=1	2	0.0414673	0	0.207962	0	0.859023	0
643	2	8.4	ilvB	H0QDT1	Acetolactate synthase OS=Escherichia coli str. K-12 substr. MDS42 GN=ilvB PE=3 SV=1	2	0.0880342	2	0.0821578	2	0.0759737	2
644	1.92	18.8	sucB	H0QBT7	Dihydrolipoyltranssuccinase OS=Escherichia coli str. K-12 substr. MDS42 GN=sucB PE=3 SV=1	2	0.613801	0	0.916196	0	1.42561	0
645	1.88	17.2	accC	H0Q7X8	Acetyl-CoA carboxylase, biotin carboxylase subunit OS=Escherichia coli str. K-12 substr. MDS42 GN=accC PE=4 SV=1	2	0.977207	0	0.809115	0	0.94191	0
646	2.67	30.1	ylaC	H0QBE7	Predicted inner membrane protein OS=Escherichia coli str. K-12 substr. MDS42 GN=ylaC PE=4 SV=1	1	1.02327	0	0.999968	0	0.903614	0
647	2.77	22.4	rnlA	C4ZYP6	CP4-57 prophage; RNase LS OS=Escherichia coli (strain K12 / MC4100 / BW2952) GN=rnlA PE=4 SV=1	1	0.578077	0	1.37409	0	0.97275	0
648	2.63	41.3	rpmC	H0Q770	50S ribosomal protein L29 OS=Escherichia coli str. K-12 substr. MDS42 GN=rpmC PE=3 SV=1	1	0.353172	2	0.851121	0	0.472031	1
649	2.62	26.9	pspC	H0QCJ4	Transcriptional activator OS=Escherichia coli str. K-12 substr. MDS42 GN=pspC PE=4 SV=1	1	1.28826	0	0.783443	0	1.26471	0
650	2.61	12.5	evgS	H0QB14	Hybrid sensory histidine kinase in two-component regulatory system with EvgA OS=Escherichia coli str. K-12 substr. MDS42 GN=evgS PE=4 SV=1	1	0.0960403	0	0.130151	0	0.0114	0
651	3.37	17.7	gyrA	H0QAN8	DNA gyrase subunit A OS=Escherichia coli str. K-12 substr. MDS42 GN=gyrA PE=3 SV=1	1	1.01858	0	0.895359	0	1.04231	0
652	2.6	32.8	cysH	H0Q9G7	Phosphoadenosine phosphosulfate reductase OS=Escherichia coli str. K-12 substr. MDS42 GN=cysH PE=3 SV=1	1	0.968318	0	0.903649	1	1.19127	0
653	2.59	14.1	mltB	H0Q9A6	Membrane-bound lytic murein transglycosylase B OS=Escherichia coli str. K-12 substr. MDS42 GN=mltB PE=4 SV=1	1	0.883112	0	0.963852	0	0.963835	0
654	2.58	9.5	mrdB	H0QDJ1	Cell wall shape-determining protein OS=Escherichia coli str. K-12 substr. MDS42 GN=mrdB PE=4 SV=1	1	1.01388	0	1.11174	0	1.07646	0
655	2.56	19.6	yjgR	H0QGC0	Predicted ATPase OS=Escherichia coli str. K-12 substr. MDS42 GN=yjgR PE=4 SV=1	1	1.25314	0	0.666832	0	0.916224	0
656	2.53	17.7	metR	H0QF64	DNA-binding transcriptional activator, homocysteine-binding OS=Escherichia coli str. K-12 substr. MDS42 GN=metR PE=4 SV=1	1	0.608121	0	0.737908	0	0.824165	0
657	2.51	19.1	ssb	H0QFS3	Single-stranded DNA-binding protein OS=Escherichia coli str. K-12 substr. MDS42 GN=ssb PE=4 SV=1	1	0.195052	0	0.284443	0	0.396293	0
658	3.15	12.9	ftsK	H0QC60	DNA-binding membrane protein required for chromosome resolution and partitioning OS=Escherichia coli str. K-12 substr. MDS42 GN=ftsK PE=4 SV=1	1	0.544497	0	1.26473	0	1.11683	0
659	2.48	31.5	pyrH	H0Q6Z6	Uridylate kinase OS=Escherichia coli str. K-12 substr. MDS42 GN=pyrH PE=3 SV=1	1	0.132447	0	5.75436	2	2.45471	1
660	2.46	38.4	ycfL	H0Q9S9	Uncharacterized protein OS=Escherichia coli str. K-12 substr. MDS42 GN=ycfL PE=4 SV=1	1	0.122506	2	0.608118	0	0.301992	0
661	2.44	17.5	ilvD	H0QF11	Dihydroxy-acid dehydratase OS=Escherichia coli str. K-12 substr. MDS42 GN=ilvD PE=3 SV=1	1	0.0114473	0	0.0114473	0	0.0114473	0
662	2.44	24.8	yegR	C4ZSH1	Predicted protein OS=Escherichia coli (strain K12 / MC4100 / BW2952) GN=yegR PE=4 SV=1	1	0.859002	0	0.843352	0	0.89539	0
663	2.42	62.5	yqiC	C4ZQW0	Conserved protein OS=Escherichia coli (strain K12 / MC4100 / BW2952) GN=yqiC PE=4 SV=1	1	1.15349	4	1.23028	4	1.69048	2
664	2.4	28.2	rplC	H0Q778	50S ribosomal protein L3 OS=Escherichia coli str. K-12 substr. MDS42 GN=rplC PE=3 SV=1	1	1.41903	0	1.31824	0	1.0139	0
665	2.4	29.2	ilvN	H0QDT0	Acetolactate synthase I, small subunit OS=Escherichia coli str. K-12 substr. MDS42 GN=ilvN PE=4 SV=1	1	0.899493	1	0.805343	1	0.105342	0
666	2.39	25.2	fabI	H0QA55	Enoyl-[acyl-carrier-protein] reductase [NADH] OS=Escherichia coli str. K-12 substr. MDS42 GN=fabI PE=3 SV=1	1	1.12717	0	1.06169	0	1.04708	0
667	2.37	4.6	hycC	H0Q9C8	Hydrogenase 3, membrane subunit OS=Escherichia coli str. K-12 substr. MDS42 GN=hycC PE=3 SV=1	1	0.559781	0	1.71396	0	0.261882	0
668	2.37	24.5	pbpG	H0QAK1	D-alanyl-D-alanine endopeptidase OS=Escherichia coli str. K-12 substr. MDS42 GN=pbpG PE=3 SV=1	1	1.91428	0	0.0630428	0	2.59415	0
669	2.36	32	fimC	C4ZRH9	Chaperone, periplasmic OS=Escherichia coli (strain K12 / MC4100 / BW2952) GN=fimC PE=3 SV=1	1	1.59959	0	2.38781	0	1.91425	0
670	2.34	6.5	adiC	H0QFX7	Arginine:agmatin OS=Escherichia coli str. K-12 substr. MDS42 GN=adiC PE=4 SV=1	1	1.35519	1	2.03236	4	1.11177	2
671	2.33	8.8	cstA	H0QBP5	Carbon starvation protein OS=Escherichia coli str. K-12 substr. MDS42 GN=cstA PE=4 SV=1	1	0.496611	0	0.594293	0	0.61945	0
672	2.33	34.1	ygfX	H0QEN5	Uncharacterized protein OS=Escherichia coli str. K-12 substr. MDS42 GN=ygfX PE=4 SV=1	1	0.790689	0	0.891238	0	0.748151	0
673	2.31	14.8	livM	H0Q7I9	Leucine/isoleucine/valine transporter subunit OS=Escherichia coli str. K-12 substr. MDS42 GN=livM PE=4 SV=1	1	0.995383	0	0.613796	4	0.950612	0
674	2.3	15.4	yjiH	C4ZT18	Conserved inner membrane protein OS=Escherichia coli (strain K12 / MC4100 / BW2952) GN=yjiH PE=4 SV=1	1	0.485261	0	1.30616	0	0.783444	0
675	2.28	24.1	hisG	H0Q8P4	ATP phosphoribosyltransferase OS=Escherichia coli str. K-12 substr. MDS42 GN=hisG PE=3 SV=1	1	1.00004	0	0.762045	0	0.805366	0
676	2.28	28.7	tyrB	H0QFR8	Tyrosine aminotransferase, tyrosine-repressible, PLP-dependent OS=Escherichia coli str. K-12 substr. MDS42 GN=tyrB PE=3 SV=1	1	0.9333	0	0.977202	0	0.783424	0
677	2.27	20.6	yliF	H0QC38	Predicted diguanylate cyclase OS=Escherichia coli str. K-12 substr. MDS42 GN=yliF PE=4 SV=1	1	0.642696	0	0.751622	0	0.805376	0
678	2.26	21.4	dcuS	H0QFY7	Sensory histidine kinase in two-component regulatory system with DcuR, regulator of anaerobic fumarate respiration OS=Escherichia coli str. K-12 substr. MDS42 GN=dcuS PE=4 SV=1	1	0.88715	0	0.972728	0	0.941862	0
679	2.26	17.8	rtn	H0QDD7	Conserved protein OS=Escherichia coli str. K-12 substr. MDS42 GN=rtn PE=4 SV=1	1	0.827941	0	1.06658	0	0.924705	0
680	2.24	14.6	rnb	H0QA53	Exoribonuclease 2 OS=Escherichia coli str. K-12 substr. MDS42 GN=rnb PE=3 SV=1	1	1.00923	0	0.61092	0	1.05198	0
681	2.23	19.4	gnd	H0Q8Q4	6-phosphogluconate dehydrogenase, decarboxylating OS=Escherichia coli str. K-12 substr. MDS42 GN=gnd PE=3 SV=1	1	1.08641	0	1.05195	0	1.16951	0
682	2.23	14.7	yrbK	H0Q7S8	Lipopolysaccharide export system protein LptC OS=Escherichia coli str. K-12 substr. MDS42 GN=yrbK PE=3 SV=1	1	1.08141	0	1.052	0	1.06662	0
683	2.23	46.4	yoaF	H0Q8K3	Conserved outer membrane protein OS=Escherichia coli str. K-12 substr. MDS42 GN=yoaF PE=4 SV=1	1	1.04232	2	1.12201	2	1.10665	3
684	2.22	20	guaA	H0QB79	GMP synthase [glutamine-hydrolyzing] OS=Escherichia coli str. K-12 substr. MDS42 GN=guaA PE=3 SV=1	1	0.941893	0	1.13239	0	0.972747	0
685	2.22	12.5	ynaI	C4ZV78	Conserved inner membrane protein OS=Escherichia coli (strain K12 / MC4100 / BW2952) GN=ynaI PE=4 SV=1	1	0.704676	0	1.48595	0	0.260643	4
686	2.22	61.1	hupB	H0QBD0	HU, DNA-binding transcriptional regulator, beta subunit OS=Escherichia coli str. K-12 substr. MDS42 GN=hupB PE=3 SV=1	1	0.537057	1	0.816574	0	0.685494	1
687	2.21	16.3	der	H0QB83	GTPase Der OS=Escherichia coli str. K-12 substr. MDS42 GN=der PE=3 SV=1	1	1.07153	0	1.12718	0	1.1588	0
688	2.2	20.2	yfhK	H0Q913	Predicted sensory kinase in two-component system OS=Escherichia coli str. K-12 substr. MDS42 GN=yfhK PE=4 SV=1	1	1.0715	0	1.16951	0	1.23595	0
689	2.2	16.4	potB	H0Q9V0	Polyamine transporter subunit OS=Escherichia coli str. K-12 substr. MDS42 GN=potB PE=3 SV=1	1	0.990846	0	0.608142	0	1.00002	0
690	2.2	24.4	fnr	H0QCL4	DNA-binding transcriptional dual regulator, global regulator of anaerobic growth OS=Escherichia coli str. K-12 substr. MDS42 GN=fnr PE=4 SV=1	1	0.572814	0	0.651641	0	0.704696	0
691	2.19	8.9	yfbS	H0QAV1	Predicted transporter OS=Escherichia coli str. K-12 substr. MDS42 GN=yfbS PE=4 SV=1	1	1.02801	0	0.995383	0	0.972709	0
692	2.19	6.2	yoaE	H0Q8M6	Fused predicted membrane proteins OS=Escherichia coli str. K-12 substr. MDS42 GN=yoaE PE=4 SV=1	1	0.55974	2	0.672996	0	0.879021	0
693	2.18	21.5	cysD	H0Q9F7	Sulfate adenylyltransferase subunit 2 OS=Escherichia coli str. K-12 substr. MDS42 GN=cysD PE=3 SV=1	1	1.3122	0	1.33047	0	1.24166	0
694	2.13	33.6	yhhM	H0Q7K0	Conserved protein OS=Escherichia coli str. K-12 substr. MDS42 GN=yhhM PE=4 SV=1	1	1.47235	0	1.70606	0	2.12815	0
695	2.13	20.9	sdhD	H0QBT3	Succinate dehydrogenase, membrane subunit, binds cytochrome b556 OS=Escherichia coli str. K-12 substr. MDS42 GN=sdhD PE=4 SV=1	1	1.12199	0	0.827916	0	0.610976	0
696	2.11	33.3	hycG	H0Q9C4	Hydrogenase 3 and formate hydrogenase complex, HycG subunit OS=Escherichia coli str. K-12 substr. MDS42 GN=hycG PE=4 SV=1	1	1.8197	0	4.32513	0	0.797955	0
697	2.11	16.3	tktA	H0QES2	Transketolase 1, thiamin-binding OS=Escherichia coli str. K-12 substr. MDS42 GN=tktA PE=4 SV=1	1	0.731159	0	0.58613	0	0.86295	0
698	2.1	29.3	cysP	H0QB57	Thiosulfate transporter subunit OS=Escherichia coli str. K-12 substr. MDS42 GN=cysP PE=4 SV=1	1	1.028	2	0.937585	2	0.751617	2
699	2.1	26.4	fliM	C4ZQL9	Flagellar motor switch protein FliM OS=Escherichia coli (strain K12 / MC4100 / BW2952) GN=fliM PE=3 SV=1	1	0.483036	0	0.515201	0	1.45883	0
700	2.1	13.6	rfaD	H0QDQ5	ADP-L-glycero-D-manno-heptose-6-epimerase OS=Escherichia coli str. K-12 substr. MDS42 GN=rfaD PE=3 SV=1	1	0.867	0	1.15875	0	0.899485	0
701	2.09	30.4	pykF	H0QA95	Pyruvate kinase OS=Escherichia coli str. K-12 substr. MDS42 GN=pykF PE=3 SV=1	1	0.322117	0	0.319174	1	0.0483183	2
702	2.09	13.2	cyaA	H0QF42	Adenylate cyclase OS=Escherichia coli str. K-12 substr. MDS42 GN=cyaA PE=3 SV=1	1	1.01858	0	1.84501	0	0.870958	0
703	2.09	25	lpxH	H0QBK6	UDP-2,3-diacylglucosamine hydrolase OS=Escherichia coli str. K-12 substr. MDS42 GN=lpxH PE=3 SV=1	1	0.24215	0	0.304718	1	0.835584	0
704	2.09	27.2	crr	H0QB49	Glucose-specific enzyme IIA component of PTS OS=Escherichia coli str. K-12 substr. MDS42 GN=crr PE=4 SV=1	1	6.95025	0	1.87073	0	4.85288	0
705	2.09	27.9	mscL	H0QE34	Large-conductance mechanosensitive channel OS=Escherichia coli str. K-12 substr. MDS42 GN=mscL PE=3 SV=1	1	1.59955	0	0.937578	0	1.25313	0
706	2.08	18.3	nrdA	H0QAP1	Ribonucleoside-diphosphate reductase OS=Escherichia coli str. K-12 substr. MDS42 GN=nrdA PE=3 SV=1	1	0.790676	0	0.711181	0	0.211879	0
707	2.08	12.9	sbcC	H0Q6T7	Exonuclease, dsDNA, ATP-dependent OS=Escherichia coli str. K-12 substr. MDS42 GN=sbcC PE=4 SV=1	1	0.332643	0	2.29089	2	0.14254	0
708	2.07	14.3	malT	H0Q7G0	HTH-type transcriptional regulator MalT OS=Escherichia coli str. K-12 substr. MDS42 GN=malT PE=3 SV=1	1	0.594282	3	0.92896	1	0.903662	0
709	2.07	20.2	cysN	H0Q9F6	Sulfate adenylyltransferase subunit 1 OS=Escherichia coli str. K-12 substr. MDS42 GN=cysN PE=3 SV=1	1	1.09645	0	1.01858	0	0.959359	0
710	2.07	11.3	actP	H0QFT1	Cation/acetate symporter ActP OS=Escherichia coli str. K-12 substr. MDS42 GN=actP PE=3 SV=1	1	0.232323	0	0.363095	0	0.887195	0
711	2.07	24.4	yfjD	H0Q964	Predicted inner membrane protein OS=Escherichia coli str. K-12 substr. MDS42 GN=yfjD PE=4 SV=1	1	1.15345	0	0.963808	0	1.06169	0
712	2.07	22.9	otsB	H0QAG9	Trehalose-6-phosphate phosphatase, biosynthetic OS=Escherichia coli str. K-12 substr. MDS42 GN=otsB PE=4 SV=1	1	1.20227	0	0.968314	0	1.01394	0
713	2.07	18.6	bcp	H0Q8X2	Thiol peroxidase, thioredoxin-dependent OS=Escherichia coli str. K-12 substr. MDS42 GN=bcp PE=4 SV=1	1	1.09143	0	0.790698	0	0.990828	0
714	2.06	32.2	infC	H0QD36	Translation initiation factor IF-3 OS=Escherichia coli str. K-12 substr. MDS42 GN=infC PE=3 SV=1	1	0.0112499	4	0.0112499	4	0.0112499	4
715	2.06	18.8	flhA	C4ZQG3	Predicted flagellar export pore protein OS=Escherichia coli (strain K12 / MC4100 / BW2952) GN=flhA PE=4 SV=1	1	1.43218	0	1.42561	0	0.0987056	2
716	2.06	15.2	nadB	H0Q931	Quinolinate synthase, L-aspartate oxidase (B protein) subunit OS=Escherichia coli str. K-12 substr. MDS42 GN=nadB PE=4 SV=1	1	0.050581	2	0.284405	0	0.24544	0
717	2.06	16.9	ybiB	H0QC04	Predicted transferase/phosphorylase OS=Escherichia coli str. K-12 substr. MDS42 GN=ybiB PE=4 SV=1	1	1.33045	3	1.69047	4	1.53464	4
718	2.05	27.5	aroF	H0Q953	Phospho-2-dehydro-3-deoxyheptonate aldolase OS=Escherichia coli str. K-12 substr. MDS42 GN=aroF PE=3 SV=1	1	0.277982	1	0.744721	1	0.280513	1
719	2.05	27.8	yrbB	H0QE73	Uncharacterized protein OS=Escherichia coli str. K-12 substr. MDS42 GN=yrbB PE=4 SV=1	1	2.47741	0	0.995387	0	1.79473	0
720	2.05	22.1	pldB	H0QF61	Lysophospholipase L(2) OS=Escherichia coli str. K-12 substr. MDS42 GN=pldB PE=4 SV=1	1	0.855093	2	0.734506	3	0.920435	1
721	2.05	18.1	uspF	C4ZVB8	Stress-induced protein, ATP-binding protein OS=Escherichia coli (strain K12 / MC4100 / BW2952) GN=uspF PE=4 SV=1	1	1.07149	0	0.812823	0	1.11686	0
722	2.05	67.4	rpmH	H0QEV1	50S ribosomal protein L34 OS=Escherichia coli str. K-12 substr. MDS42 GN=rpmH PE=3 SV=1	1	0.487518	0	0.179467	0	0.310449	0
723	2.05	11.3	yraQ	H0QE91	Predicted permease OS=Escherichia coli str. K-12 substr. MDS42 GN=yraQ PE=4 SV=1	1	0.762073	0	1.13238	0	0.660669	0
724	2.04	16.8	relA	H0Q809	(P)ppGpp synthetase I/GTP pyrophosphokinase OS=Escherichia coli str. K-12 substr. MDS42 GN=relA PE=3 SV=1	1	2.00451	0	1.52754	0	1.33043	0
725	2.04	17.9	rpoA	H0QE39	DNA-directed RNA polymerase subunit alpha OS=Escherichia coli str. K-12 substr. MDS42 GN=rpoA PE=3 SV=1	1	0.843319	0	0.392651	1	0.660701	0
726	2.04	22.4	cysC	H0Q9F5	Adenylyl-sulfate kinase OS=Escherichia coli str. K-12 substr. MDS42 GN=cysC PE=3 SV=1	1	0.847193	2	0.724449	2	0.105811	2
727	2.04	15.2	ppx	H0QB74	Exopolyphosphatase OS=Escherichia coli str. K-12 substr. MDS42 GN=ppx PE=4 SV=1	1	1.48593	0	1.69824	0	1.41903	0
728	2.04	12.8	ggt	H0Q7I0	Gamma-glutamyltranspeptidase OS=Escherichia coli str. K-12 substr. MDS42 GN=ggt PE=4 SV=1	1	1.7783	0	1.39961	0	0.972728	0
729	2.04	15.7	yejB	H0QDD9	Predicted oligopeptide transporter subunit OS=Escherichia coli str. K-12 substr. MDS42 GN=yejB PE=3 SV=1	1	0.541985	0	0.751622	0	0.731162	0
730	2.04	8.6	ychM	H0Q9Z6	Predicted transporter OS=Escherichia coli str. K-12 substr. MDS42 GN=ychM PE=4 SV=1	1	0.104871	0	0.361369	1	0.36816	1
731	2.04	13.3	rfaJ	C4ZXL8	UDP-D-glucose:(Galactosyl)lipopolysaccharide glucosyltransferase OS=Escherichia coli (strain K12 / MC4100 / BW2952) GN=rfaJ PE=4 SV=1	1	0.679214	0	0.125295	0	0.275412	0
732	2.03	13.8	cheA	C4ZQH2	Fused chemotactic sensory histidine kinase in two-component regulatory system with CheB and CheY: sensory histidine kinase/signal sensing protein OS=Escherichia coli (strain K12 / MC4100 / BW2952) GN=cheA PE=4 SV=1	1	0.0112499	0	0.0112499	0	2.20801	0
733	2.03	18.5	rcsB	H0QDH4	DNA-binding response regulator in two-component regulatory system with RcsC and YojN OS=Escherichia coli str. K-12 substr. MDS42 GN=rcsB PE=4 SV=1	1	0.145119	2	1.03273	3	0.188775	4
734	2.03	12.3	nrfA	H0QFT4	Cytochrome c-552 OS=Escherichia coli str. K-12 substr. MDS42 GN=nrfA PE=3 SV=1	1	0.843359	0	0.995435	0	1.00462	0
735	2.03	30	rpoS	H0Q9E6	RNA polymerase sigma factor OS=Escherichia coli str. K-12 substr. MDS42 GN=rpoS PE=3 SV=1	1	3.10459	4	1.72187	4	1.34897	2
736	2.03	12.1	rfaI	H0Q7Q4	UDP-D-galactose:(Glucosyl)lipopolysaccharide-alpha-1,3-D-galactosyltransferase OS=Escherichia coli str. K-12 substr. MDS42 GN=rfaI PE=4 SV=1	1	12.0228	2	10.2331	2	10.7648	2
737	2.03	23.5	ybaD	H0QBA3	Transcriptional repressor NrdR OS=Escherichia coli str. K-12 substr. MDS42 GN=ybaD PE=3 SV=1	1	0.0424541	4	0.272848	0	0.254687	0
738	2.03	18.8	crl	H0Q6M1	Sigma factor-binding protein Crl OS=Escherichia coli str. K-12 substr. MDS42 GN=crl PE=3 SV=1	1	1.30618	0	1.24163	0	1.31218	0
739	2.03	7.2	yfeH	H0QB41	Predicted inner membrane protein OS=Escherichia coli str. K-12 substr. MDS42 GN=yfeH PE=4 SV=1	1	0.874969	0	0.695004	0	0.616619	0
740	2.03	10.7	cysW	H0QB55	Sulfate/thiosulfate transporter subunit OS=Escherichia coli str. K-12 substr. MDS42 GN=cysW PE=3 SV=1	1	0.218724	0	0.267925	0	0.0892613	2
741	2.03	9.9	rsxB	H0Q8F7	Predicted iron-sulfur protein OS=Escherichia coli str. K-12 substr. MDS42 GN=rsxB PE=3 SV=1	1	1.20782	0	1.14288	0	1.13239	0
742	2.02	18.8	yqjI	H0QEM3	Predicted transcriptional regulator OS=Escherichia coli str. K-12 substr. MDS42 GN=yqjI PE=4 SV=1	1	1.69825	0	0.933255	0	0.142114	1
743	2.02	17	yhjA	H0Q7P5	Predicted cytochrome C peroxidase OS=Escherichia coli str. K-12 substr. MDS42 GN=yhjA PE=4 SV=1	1	0.58887	0	1.43878	0	1.81969	0
744	2.02	24.2	yfcH	H0QAW3	Conserved protein with NAD(P)-binding Rossmann fold OS=Escherichia coli str. K-12 substr. MDS42 GN=yfcH PE=4 SV=1	1	3.0761	4	1.72189	2	0.611081	4
745	2.02	17.5	otsA	H0QAG8	Trehalose-6-phosphate synthase OS=Escherichia coli str. K-12 substr. MDS42 GN=otsA PE=4 SV=1	1	87.9023	4	0.9908	0	0.9908	0
746	2.02	16.8	yraO	H0QE89	DnaA initiator-associating protein DiaA OS=Escherichia coli str. K-12 substr. MDS42 GN=yraO PE=3 SV=1	1	0.794305	0	0.682335	0	0.731124	0
747	2.02	14.4	ydbK	C4ZVC0	Pyruvate-flavodoxin oxidoreductase OS=Escherichia coli (strain K12 / MC4100 / BW2952) GN=ydbK PE=3 SV=1	1	0.999962	0	0.851118	2	0.937603	0
748	2.02	19.1	fhuE	H0Q9S7	Ferric-rhodotorulic acid outer membrane transporter OS=Escherichia coli str. K-12 substr. MDS42 GN=fhuE PE=3 SV=1	1	1.68268	0	1.77828	0	2.21817	0
749	2.02	15.7	poxB	H0QC42	Pyruvate dehydrogenase (Pyruvate oxidase), thiamin-dependent, FAD-binding OS=Escherichia coli str. K-12 substr. MDS42 GN=poxB PE=3 SV=1	1	1.19124	0	1.23595	0	0.937589	0
750	2.02	17.2	fbp	H0QG92	Fructose-1,6-bisphosphatase class 1 OS=Escherichia coli str. K-12 substr. MDS42 GN=fbp PE=3 SV=1	1	8.20339	2	0.9908	0	8.91237	2
751	2.02	22.3	tehB	H0QCN1	Predicted S-adenosyl-L-methionine-dependent methyltransferase OS=Escherichia coli str. K-12 substr. MDS42 GN=tehB PE=4 SV=1	1	0.554596	0	0.489779	0	0.986283	0
752	2.02	10.7	menA	H0QFF7	1,4-dihydroxy-2-naphthoate octaprenyltransferase OS=Escherichia coli str. K-12 substr. MDS42 GN=menA PE=4 SV=1	1	0.968318	0	0.97275	0	0.812812	0
753	2.02	7.4	uhpB	H0QDS8	Sensory histidine kinase in two-component regulatory sytem with UhpA OS=Escherichia coli str. K-12 substr. MDS42 GN=uhpB PE=4 SV=1	1	0.711231	0	0.765572	0	0.69822	0
754	2.02	10.1	wzxE	H0QF31	O-antigen translocase OS=Escherichia coli str. K-12 substr. MDS42 GN=wzxE PE=4 SV=1	1	0.990795	0	0.116081	1	0.13765	1
755	2.02	10.5	dedD	H0QAX3	Conserved protein OS=Escherichia coli str. K-12 substr. MDS42 GN=dedD PE=4 SV=1	1	4.22673	3	3.78444	4	4.69896	3
756	2.02	19	yebO	H0QAB3	Uncharacterized protein OS=Escherichia coli str. K-12 substr. MDS42 GN=yebO PE=4 SV=1	1	1.0715	2	0.870951	2	1.17491	4
757	2.01	16.6	yjjK	H0QGG2	Fused predicted transporter subunits OS=Escherichia coli str. K-12 substr. MDS42 GN=yjjK PE=3 SV=1	1	1.26473	0	1.02801	0	1.76195	0
758	2.01	10.3	thrB	H0Q713	Homoserine kinase OS=Escherichia coli str. K-12 substr. MDS42 GN=thrB PE=3 SV=1	1	0.73455	0	0.790644	0	0.883081	0
759	2.01	27.6	galF	C4ZSD0	Predicted subunit with GalU OS=Escherichia coli (strain K12 / MC4100 / BW2952) GN=galF PE=4 SV=1	1	11.3241	2	1.44541	2	1.46552	2
760	2.01	25.5	upp	H0QB70	Uracil phosphoribosyltransferase OS=Escherichia coli str. K-12 substr. MDS42 GN=upp PE=3 SV=1	1	0.401821	2	1.28821	2	0.805413	2
761	2.01	19	selA	H0QE04	L-seryl-tRNA(Sec) selenium transferase OS=Escherichia coli str. K-12 substr. MDS42 GN=selA PE=3 SV=1	1	0.105845	0	1.10664	0	1.02326	0
762	2.01	9.2	mdoD	H0QCM6	Glucans biosynthesis protein D OS=Escherichia coli str. K-12 substr. MDS42 GN=mdoD PE=3 SV=1	1	1.46558	0	1.01392	0	0.465598	0
763	2.01	17.5	spoT	H0QDR0	Bifunctional (P)ppGpp synthetase II/guanosine-3',5'-bis pyrophosphate 3'-pyrophosphohydrolase OS=Escherichia coli str. K-12 substr. MDS42 GN=spoT PE=3 SV=1	1	1.35518	0	0.986316	0	1.4791	0
764	2.01	25.4	ygiW	H0QEI4	Conserved protein OS=Escherichia coli str. K-12 substr. MDS42 GN=ygiW PE=4 SV=1	1	1.14289	0	0.866991	0	1.01388	0
765	2.01	17.9	tpx	H0QCL3	Probable thiol peroxidase OS=Escherichia coli str. K-12 substr. MDS42 GN=tpx PE=3 SV=1	1	1.0186	0	0.717762	0	0.380161	0
766	2.01	18.7	yqjE	H0QEC6	Conserved inner membrane protein OS=Escherichia coli str. K-12 substr. MDS42 GN=yqjE PE=4 SV=1	1	1.888	0	1.38678	0	1.21898	0
767	2.01	9.6	ydhU	H0QA89	Predicted cytochrome OS=Escherichia coli str. K-12 substr. MDS42 GN=ydhU PE=4 SV=1	1	0.0637708	1	0.0735576	1	1.25312	0
768	2	16.3	yggN	H0Q8C5	Uncharacterized protein OS=Escherichia coli str. K-12 substr. MDS42 GN=yggN PE=4 SV=1	1	1.01387	0	0.863014	0	1.0471	0
769	2	15.5	ygaP	H0Q979	Predicted inner membrane protein with hydrolase activity OS=Escherichia coli str. K-12 substr. MDS42 GN=ygaP PE=4 SV=1	1	0.714461	0	0.977272	0	1.03276	0
770	2	35.2	ompR	H0Q7E7	DNA-binding response regulator in two-component regulatory system with EnvZ OS=Escherichia coli str. K-12 substr. MDS42 GN=ompR PE=4 SV=1	1	0.737865	2	0.104871	2	0.835594	2
771	2	11.1	pepD	H0Q6L8	Aminoacyl-histidine dipeptidase OS=Escherichia coli str. K-12 substr. MDS42 GN=pepD PE=4 SV=1	1	1.36774	0	1.27055	0	1.2246	0
772	2	12.5	ydiI	H0QAA5	Conserved protein OS=Escherichia coli str. K-12 substr. MDS42 GN=ydiI PE=4 SV=1	1	0.724424	0	1.19126	0	0.704672	0
773	2	13.4	fliI	C4ZQL5	Flagellum-specific ATP synthase OS=Escherichia coli (strain K12 / MC4100 / BW2952) GN=fliI PE=4 SV=1	1	0.0595241	2	0.0763235	2	1.10151	0
774	2	19.6	insH	C4ZVB3	IS5 transposase and trans-activator OS=Escherichia coli (strain K12 / MC4100 / BW2952) GN=insH PE=4 SV=1	1	0.724427	0	0.794314	0	0.90362	0
775	2	5.8	tehA	H0QCN0	Potassium-tellurite ethidium and proflavin transporter OS=Escherichia coli str. K-12 substr. MDS42 GN=tehA PE=4 SV=1	1	0.731119	0	0.657622	0	0.625196	0
776	2	14.1	yhhF	H0Q7J8	Predicted methyltransferase OS=Escherichia coli str. K-12 substr. MDS42 GN=yhhF PE=4 SV=1	1	9.3324	2	0.9908	0	0.9908	0
777	2	16.6	rob	H0QGG7	DNA-binding transcriptional activator OS=Escherichia coli str. K-12 substr. MDS42 GN=rob PE=4 SV=1	1	0.578108	0	0.772699	0	0.847188	0
778	2	25.9	fimE	C4ZRH6	Tyrosine recombinase/inversion of on/off regulator of fimA OS=Escherichia coli (strain K12 / MC4100 / BW2952) GN=fimE PE=4 SV=1	1	0.639739	0	0.707925	0	0.933274	0
779	2	10.7	deoR	H0Q9H5	DNA-binding transcriptional repressor OS=Escherichia coli str. K-12 substr. MDS42 GN=deoR PE=4 SV=1	1	0.883086	0	1.38677	0	0.87901	0
780	2	13.3	yhhJ	C4ZW34	Predicted transporter subunit: membrane component of ABC superfamily OS=Escherichia coli (strain K12 / MC4100 / BW2952) GN=yhhJ PE=4 SV=1	1	0.727768	0	0.827916	0	0.613805	0
781	2	9.1	htrL	H0QDQ4	Uncharacterized protein OS=Escherichia coli str. K-12 substr. MDS42 GN=htrL PE=4 SV=1	1	0.130781	0	2.08932	0	0.0987517	0
782	2	17.9	yohN	H0QAH5	Uncharacterized protein OS=Escherichia coli str. K-12 substr. MDS42 GN=yohN PE=4 SV=1	1	19.9527	2	1.18028	1	18.967	2
783	2	18.1	napA	H0QDG3	Nitrate reductase OS=Escherichia coli str. K-12 substr. MDS42 GN=napA PE=3 SV=1	1	0.955015	0	0.907861	0	0.0969738	1
784	2	18.3	ydhV	H0QA92	Predicted oxidoreductase OS=Escherichia coli str. K-12 substr. MDS42 GN=ydhV PE=4 SV=1	1	1.4454	0	1.40609	0	0.156535	0
785	2	17.7	yjjU	H0QGE8	Predicted esterase OS=Escherichia coli str. K-12 substr. MDS42 GN=yjjU PE=4 SV=1	1	0.0111	0	0.0111	0	0.107314	0
786	2	30.7	ypfJ	H0Q8W7	Conserved protein OS=Escherichia coli str. K-12 substr. MDS42 GN=ypfJ PE=4 SV=1	1	1.25892	1	1.40604	1	2.58222	1
787	2	15.8	ansB	H0Q8C4	Periplasmic L-asparaginase II OS=Escherichia coli str. K-12 substr. MDS42 GN=ansB PE=3 SV=1	1	0.542003	0	0.0860319	2	0.0840743	2
788	2	26.1	arcA	H0QGH2	DNA-binding response regulator in two-component regulatory system with ArcB or CpxA OS=Escherichia coli str. K-12 substr. MDS42 GN=arcA PE=4 SV=1	1	0.0734911	4	1.78651	0	0.162201	2
789	2	13.1	dfp	H0Q7R6	Fused 4'-phosphopantothenoylcysteine decarboxylase/phosphopantothenoylcysteine synthetase, FMN-binding OS=Escherichia coli str. K-12 substr. MDS42 GN=dfp PE=4 SV=1	1	1.52757	0	0.114461	0	1.77829	0
790	2	12.7	qseC	H0QEI6	Sensory histidine kinase in two-component regulatory system with QseB OS=Escherichia coli str. K-12 substr. MDS42 GN=qseC PE=4 SV=1	1	1.33045	0	1.20784	0	0.765626	0
791	2	14.6	yfbF	H0QAR2	Undecaprenyl-phosphate 4-deoxy-4-formamido-L-arabinose transferase OS=Escherichia coli str. K-12 substr. MDS42 GN=yfbF PE=3 SV=1	1	0.101548	0	0.132028	0	0.995414	0
792	2	15.2	pyrG	H0Q805	CTP synthase OS=Escherichia coli str. K-12 substr. MDS42 GN=pyrG PE=3 SV=1	1	0.0111	0	0.0111	0	0.0111	0
793	2	14	proY	H0Q6U2	Predicted cryptic proline transporter OS=Escherichia coli str. K-12 substr. MDS42 GN=proY PE=4 SV=1	1	9.3324	2	87.9023	4	0.9908	0
794	2	11.9	yibQ	H0QDQ0	Predicted polysaccharide deacetylase OS=Escherichia coli str. K-12 substr. MDS42 GN=yibQ PE=4 SV=1	1	1.49969	0	1.23029	0	1.92308	0
795	2	13.6	ydgD	H0QCZ9	Predicted peptidase OS=Escherichia coli str. K-12 substr. MDS42 GN=ydgD PE=4 SV=1	1	1.41254	0	0.824136	0	1.38675	0
796	2	9.4	folD	H0QBL1	Bifunctional protein FolD OS=Escherichia coli str. K-12 substr. MDS42 GN=folD PE=3 SV=1	1	0.734538	0	0.578095	0	1.11174	0
797	2	17.2	ydhJ	H0QA65	Undecaprenyl pyrophosphate phosphatase OS=Escherichia coli str. K-12 substr. MDS42 GN=ydhJ PE=4 SV=1	1	1.09651	0	0.977198	0	0.0965321	1
798	2	12.1	hyaA	H0Q9M8	Hydrogenase 1, small subunit OS=Escherichia coli str. K-12 substr. MDS42 GN=hyaA PE=3 SV=1	1	11.324	2	0.104871	2	1.08141	2
799	2	18.7	yfhQ	H0Q8Y9	Predicted methyltransferase OS=Escherichia coli str. K-12 substr. MDS42 GN=yfhQ PE=4 SV=1	1	0.790639	0	0.0664749	1	0.0718899	1
800	2	18.6	dsbC	H0Q8A3	Protein disulfide isomerase II OS=Escherichia coli str. K-12 substr. MDS42 GN=dsbC PE=4 SV=1	1	3.29612	0	0.809107	0	2.35505	0
801	2	17.8	mtgA	H0Q7T7	Monofunctional biosynthetic peptidoglycan transglycosylase OS=Escherichia coli str. K-12 substr. MDS42 GN=mtgA PE=3 SV=1	1	0.104871	0	0.104871	0	0.104871	0
802	2	16.7	yodA	H0QDA9	Conserved metal-binding protein OS=Escherichia coli str. K-12 substr. MDS42 GN=yodA PE=4 SV=1	1	0.011249	2	0.0683083	1	2.99227	0
803	2	13.7	yehR	H0QAI9	Conserved protein OS=Escherichia coli str. K-12 substr. MDS42 GN=yehR PE=4 SV=1	1	0.751614	0	0.9683	0	0.663724	0
804	2	9.8	ackA	H0QAV5	Acetate kinase OS=Escherichia coli str. K-12 substr. MDS42 GN=ackA PE=3 SV=1	1	0.990842	0	0.727811	0	0.103432	2
805	2	20.6	yfiB	H0Q957	Predicted outer membrane lipoprotein OS=Escherichia coli str. K-12 substr. MDS42 GN=yfiB PE=3 SV=1	1	0.320695	0	2.51185	1	0.320695	0
806	2	10.7	slyD	H0Q791	Peptidyl-prolyl cis-trans isomerase OS=Escherichia coli str. K-12 substr. MDS42 GN=slyD PE=4 SV=1	1	87.9023	4	9.3324	2	0.9908	0
807	2	14.7	yjfO	H0QG50	Conserved protein OS=Escherichia coli str. K-12 substr. MDS42 GN=yjfO PE=4 SV=1	1	1.27055	0	0.941892	0	0.995394	0
808	2	14.4	efp	H0QG09	Elongation factor P OS=Escherichia coli str. K-12 substr. MDS42 GN=efp PE=3 SV=1	1	86.6962	4	9.3324	2	77.983	4
809	2	6.9	yjeH	H0QG03	Predicted transporter OS=Escherichia coli str. K-12 substr. MDS42 GN=yjeH PE=4 SV=1	1	0.928971	1	1.00923	1	0.105342	0
810	2	14.6	ccmG	H0QDF2	Periplasmic thioredoxin of cytochrome c-type biogenesis OS=Escherichia coli str. K-12 substr. MDS42 GN=ccmG PE=4 SV=1	1	0.104871	2	0.903614	2	0.104871	2
811	2	5.1	fruK	H0QDC8	Fructose-1-phosphate kinase OS=Escherichia coli str. K-12 substr. MDS42 GN=fruK PE=4 SV=1	1	1.14285	0	1.04231	0	1.15343	0
812	2	10.9	ydcF	H0QCL7	Conserved protein OS=Escherichia coli str. K-12 substr. MDS42 GN=ydcF PE=4 SV=1	1	0.0112982	2	0.0112982	2	0.0912721	1
813	2	6.8	ybhL	H0QBZ0	Predicted inner membrane protein OS=Escherichia coli str. K-12 substr. MDS42 GN=ybhL PE=4 SV=1	1	1.556	0	1.49968	0	1.1588	0
814	2	16.6	ybgI	H0QBS1	Conserved metal-binding protein OS=Escherichia coli str. K-12 substr. MDS42 GN=ybgI PE=3 SV=1	1	1.16409	1	0.106279	0	0.106279	0
815	2	5.7	ydiK	H0QAA7	Predicted inner membrane protein OS=Escherichia coli str. K-12 substr. MDS42 GN=ydiK PE=4 SV=1	1	0.100037	0	0.727762	0	1.03751	0
816	2	14	ycfJ	H0Q9T5	Uncharacterized protein OS=Escherichia coli str. K-12 substr. MDS42 GN=ycfJ PE=4 SV=1	1	3.10452	0	0.858993	0	0.139123	0
817	2	5.4	potH	H0Q9J1	Putrescine transporter subunit OS=Escherichia coli str. K-12 substr. MDS42 GN=potH PE=3 SV=1	1	0.487562	0	0.602546	0	0.480838	0
818	2	18.1	ygdR	H0Q855	Uncharacterized protein OS=Escherichia coli str. K-12 substr. MDS42 GN=ygdR PE=4 SV=1	1	1.977	0	1.04232	0	1.2474	0
819	2	25	rpsQ	H0Q769	30S ribosomal protein S17 OS=Escherichia coli str. K-12 substr. MDS42 GN=rpsQ PE=3 SV=1	1	0.787016	0	0.809068	0	0.93329	0
820	2	5.6	nhaR	C4ZPU6	DNA-binding transcriptional activator OS=Escherichia coli (strain K12 / MC4100 / BW2952) GN=nhaR PE=4 SV=1	1	0.295099	0	1.29418	0	0.106321	2
821	2	6.8	mtr	H0QEA1	Tryptophan transporter of high affinity OS=Escherichia coli str. K-12 substr. MDS42 GN=mtr PE=3 SV=1	1	0.104871	0	0.104871	0	0.104871	0
822	2	16	yecN	H0QAF8	Predicted inner membrane protein OS=Escherichia coli str. K-12 substr. MDS42 GN=yecN PE=4 SV=1	1	0.824132	2	4.46681	2	0.790693	2
823	2	3.7	yccA	H0Q9M7	Inner membrane protein OS=Escherichia coli str. K-12 substr. MDS42 GN=yccA PE=3 SV=1	1	0.879003	0	0.416832	0	2.84441	0
824	2	21.6	yccF	H0Q9L8	Conserved inner membrane protein OS=Escherichia coli str. K-12 substr. MDS42 GN=yccF PE=4 SV=1	1	0.941861	0	0.72108	0	0.866991	0
825	2	4.2	carA	H0Q735	Carbamoyl-phosphate synthase small chain OS=Escherichia coli str. K-12 substr. MDS42 GN=carA PE=3 SV=1	1	0.798026	0	0.959378	0	0.879036	0
826	2	6.9	yaaH	H0Q720	Conserved inner membrane protein OS=Escherichia coli str. K-12 substr. MDS42 GN=yaaH PE=4 SV=1	1	1.08141	0	1.05194	0	0.93754	0
827	2	7.3	flgG	C4ZS18	Flagellar component of cell-distal portion of basal-body rod OS=Escherichia coli (strain K12 / MC4100 / BW2952) GN=flgG PE=4 SV=1	1	0.013985	0	0.013985	0	2.40987	0
828	2	20.7	fliO	C4ZQM1	Flagellar biosynthesis protein OS=Escherichia coli (strain K12 / MC4100 / BW2952) GN=fliO PE=4 SV=1	1	0.0119491	2	0.0119491	2	1.19674	0
829	2	17.8	sra	H0QCS4	30S ribosomal subunit protein S22 OS=Escherichia coli str. K-12 substr. MDS42 GN=sra PE=4 SV=1	1	0.628103	0	0.205143	0	0.118581	2
830	2	8	csgF	H0QCC5	Predicted transport protein OS=Escherichia coli str. K-12 substr. MDS42 GN=csgF PE=4 SV=1	1	4.72062	0	1.10155	0	2.95121	0
831	2	4.7	mepA	H0QAY7	Penicillin-insensitive murein endopeptidase OS=Escherichia coli str. K-12 substr. MDS42 GN=mepA PE=3 SV=1	1	79.7995	4	0.9908	0	0.9908	0
832	2	4.6	hisM	H0QAW6	Histidine/lysine/arginine/ornithine transporter subunit OS=Escherichia coli str. K-12 substr. MDS42 GN=hisM PE=3 SV=1	1	1.00923	0	0.911974	0	0.835632	0
833	2	12	nuoK	H0QAT8	NADH-quinone oxidoreductase subunit K OS=Escherichia coli str. K-12 substr. MDS42 GN=nuoK PE=3 SV=1	1	0.835604	0	1.01856	0	0.9908	0
834	2	5.4	folE	H0QAM0	GTP cyclohydrolase 1 OS=Escherichia coli str. K-12 substr. MDS42 GN=folE PE=3 SV=1	1	0.8318	0	1.49969	0	1.08642	0
835	2	4	narI	H0Q9Z8	Nitrate reductase 1, gamma (Cytochrome b(NR)) subunit OS=Escherichia coli str. K-12 substr. MDS42 GN=narI PE=4 SV=1	1	1.92312	0	2.31206	0	1.54884	0
836	2	3.8	fadR	H0Q9X7	Fatty acid metabolism regulator protein OS=Escherichia coli str. K-12 substr. MDS42 GN=fadR PE=3 SV=1	1	1.22465	0	0.855064	0	1.31827	0
837	2	5.4	cheW	C4ZQH1	Purine-binding chemotaxis protein OS=Escherichia coli (strain K12 / MC4100 / BW2952) GN=cheW PE=4 SV=1	1	0.204193	0	0.51523	0	1.2023	0
838	1.95	21.1	asnB	H0QDL9	Asparagine synthetase OS=Escherichia coli str. K-12 substr. MDS42 GN=asnB PE=4 SV=1	1	0.091214	1	0.125908	1	0.0981916	1
839	1.93	20.8	phoU	H0QEX3	Phosphate-specific transport system accessory protein PhoU OS=Escherichia coli str. K-12 substr. MDS42 GN=phoU PE=3 SV=1	1	0.19958	0	0.950579	0	0.366383	0
840	1.92	4.1	ccmC	H0QDF6	Heme exporter subunit OS=Escherichia coli str. K-12 substr. MDS42 GN=ccmC PE=4 SV=1	1	0.879015	0	0.8091	0	1.11176	0
841	1.91	15.2	pdxJ	H0Q921	Pyridoxine 5'-phosphate synthase OS=Escherichia coli str. K-12 substr. MDS42 GN=pdxJ PE=3 SV=1	1	0.645666	1	0.855044	1	1.09144	2
842	1.9	9.6	yegU	H0Q8S4	Predicted hydrolase OS=Escherichia coli str. K-12 substr. MDS42 GN=yegU PE=4 SV=1	1	1.49971	2	2.92409	2	3.1915	2
843	1.87	16.2	hflX	H0QG34	GTPase HflX OS=Escherichia coli str. K-12 substr. MDS42 GN=hflX PE=3 SV=1	1	0.660701	0	0.505781	0	0.835584	1
844	1.86	15.5	rhtB	H0QF60	Neutral amino-acid efflux system OS=Escherichia coli str. K-12 substr. MDS42 GN=rhtB PE=4 SV=1	1	0.557171	0	0.0810355	2	0.567548	0
845	1.85	11.5	dsbA	H0QF89	Thiol:disulfide interchange protein OS=Escherichia coli str. K-12 substr. MDS42 GN=dsbA PE=3 SV=1	1	2.24901	0	0.92047	0	1.25891	0
846	1.83	27.3	yjgK	H0QGA9	Conserved protein OS=Escherichia coli str. K-12 substr. MDS42 GN=yjgK PE=4 SV=1	1	0.797973	0	0.937542	0	0.928945	0
847	1.8	25.8	nagZ	H0Q9T2	Beta-hexosaminidase OS=Escherichia coli str. K-12 substr. MDS42 GN=nagZ PE=3 SV=1	1	0.731145	0	0.0634716	1	0.682376	0
848	1.77	24.8	cca	H0QEK9	Multifunctional CCA protein OS=Escherichia coli str. K-12 substr. MDS42 GN=cca PE=3 SV=1	1	1.09648	0	1.62931	0	1.39957	0
849	1.77	9.4	aceB	H0QFM8	Malate synthase OS=Escherichia coli str. K-12 substr. MDS42 GN=aceB PE=3 SV=1	1	0.950585	0	0.986252	0	1.10661	0
850	1.77	18.1	marC	H0QCX1	Predicted transporter OS=Escherichia coli str. K-12 substr. MDS42 GN=marC PE=4 SV=1	1	1.28824	0	1.03751	0	1.09651	0
851	1.76	35.1	rplY	H0QDE6	50S ribosomal protein L25 OS=Escherichia coli str. K-12 substr. MDS42 GN=rplY PE=3 SV=1	1	0.663731	0	1.03276	0	1.0233	0
852	1.71	18	uspE	C4ZV81	Stress-induced protein OS=Escherichia coli (strain K12 / MC4100 / BW2952) GN=uspE PE=4 SV=1	1	1.13762	0	0.907795	0	1.20785	0
853	1.7	15.9	frsA	H0Q6M0	Esterase FrsA OS=Escherichia coli str. K-12 substr. MDS42 GN=frsA PE=3 SV=1	1	1.1429	0	1.18034	0	1.16414	0
854	1.69	48.9	yeeX	B1X6U3	Conserved protein OS=Escherichia coli (strain K12 / DH10B) GN=yeeX PE=3 SV=1	1	1.20778	0	1.32439	0	1.24167	0
855	1.68	12.5	ycbZ	H0Q9L2	Predicted peptidase OS=Escherichia coli str. K-12 substr. MDS42 GN=ycbZ PE=4 SV=1	1	1.15343	0	0.928932	0	0.772675	2
856	1.68	9.1	serS	H0QC63	Serine--tRNA ligase OS=Escherichia coli str. K-12 substr. MDS42 GN=serS PE=3 SV=1	1	1.07647	0	1.34896	0	1.23598	0
857	1.67	12.3	ydiY	H0QD39	Conserved protein OS=Escherichia coli str. K-12 substr. MDS42 GN=ydiY PE=4 SV=1	1	0.104871	0	0.192242	1	0.104871	0
858	1.66	11.9	metB	H0QFG6	Cystathionine gamma-synthase, PLP-dependent OS=Escherichia coli str. K-12 substr. MDS42 GN=metB PE=3 SV=1	1	0.476411	0	0.92472	0	0.0111	4
859	1.66	22.2	lon	H0QBC9	Lon protease OS=Escherichia coli str. K-12 substr. MDS42 GN=lon PE=3 SV=1	1	1.11172	0	1.2474	0	0.809107	0
860	1.63	19.5	nrdD	H0QG97	Anaerobic ribonucleoside-triphosphate reductase OS=Escherichia coli str. K-12 substr. MDS42 GN=nrdD PE=4 SV=1	1	0.879004	2	0.94186	2	0.438547	2
861	1.63	24.2	katG	H0QFG9	Catalase-peroxidase OS=Escherichia coli str. K-12 substr. MDS42 GN=katG PE=3 SV=1	1	0.2399	0	0.82796	0	0.0876298	2
862	1.63	8.5	ilvI	H0Q6G1	Acetolactate synthase OS=Escherichia coli str. K-12 substr. MDS42 GN=ilvI PE=3 SV=1	1	1.57038	0	0.920443	0	0.920439	0
863	1.62	4.6	yeaN	H0Q8K1	Predicted transporter OS=Escherichia coli str. K-12 substr. MDS42 GN=yeaN PE=4 SV=1	1	0.72109	0	0.769139	0	0.851124	0
864	1.59	9.4	yfbQ	H0QAU9	Predicted aminotransferase OS=Escherichia coli str. K-12 substr. MDS42 GN=yfbQ PE=4 SV=1	1	0.160216	0	1.57759	0	1.9861	0
865	1.59	6.6	treB	H0QG99	Fused trehalose(Maltose)-specific enzyme IIBC component of PTS OS=Escherichia coli str. K-12 substr. MDS42 GN=treB PE=4 SV=1	1	0.924664	0	0.744744	0	1.00925	0
866	1.59	3.8	hyaC	H0Q9N0	Hydrogenase 1, b-type cytochrome subunit OS=Escherichia coli str. K-12 substr. MDS42 GN=hyaC PE=4 SV=1	1	9.90835	0	19.1426	0	2.76697	0
867	1.55	15.1	uvrA	H0QFS2	UvrABC system protein A OS=Escherichia coli str. K-12 substr. MDS42 GN=uvrA PE=3 SV=1	1	0.981775	0	1.0423	0	0.963833	0
868	1.55	4.6	brnQ	H0Q6U1	Predicted branched chain amino acid transporter OS=Escherichia coli str. K-12 substr. MDS42 GN=brnQ PE=4 SV=1	1	29.1072	4	22.9086	4	21.1837	4
869	1.54	27.1	nusG	H0QFJ9	Transcription termination/antitermination protein nusG OS=Escherichia coli str. K-12 substr. MDS42 GN=nusG PE=3 SV=1	1	0.724435	0	1.48594	0	0.758589	0
870	1.53	13.8	aroB	H0Q7D1	3-dehydroquinate synthase OS=Escherichia coli str. K-12 substr. MDS42 GN=aroB PE=3 SV=1	1	0.247733	4	0.328084	2	0.0907641	4
871	1.52	53.5	rpsN	H0QE51	30S ribosomal protein S14 OS=Escherichia coli str. K-12 substr. MDS42 GN=rpsN PE=3 SV=1	1	1.95871	3	1.12197	4	1.94081	2
872	1.51	27.9	ynbE	C4ZVC5	Predicted lipoprotein OS=Escherichia coli (strain K12 / MC4100 / BW2952) GN=ynbE PE=4 SV=1	1	1.4256	0	1.35518	0	1.31222	0
873	1.51	9.7	ypjD	H0Q963	Predicted inner membrane protein OS=Escherichia coli str. K-12 substr. MDS42 GN=ypjD PE=4 SV=1	1	0.1038	4	0.1038	4	0.239932	2
874	1.5	12.3	gltI	H0QDL2	Glutamate and aspartate transporter subunit OS=Escherichia coli str. K-12 substr. MDS42 GN=gltI PE=4 SV=1	1	1.92306	0	0.941867	0	1.57038	0
875	1.48	4	fieF	H0QFE2	Ferrous-iron efflux pump FieF OS=Escherichia coli str. K-12 substr. MDS42 GN=fieF PE=3 SV=1	1	1.7061	0	0.855072	0	1.08147	0
876	1.48	17.3	ldhA	C4ZVC3	Fermentative D-lactate dehydrogenase, NAD-dependent OS=Escherichia coli (strain K12 / MC4100 / BW2952) GN=ldhA PE=3 SV=1	1	1.64438	0	1.70609	0	0.645697	0
877	1.47	29.4	ahpC	H0QBQ3	Alkyl hydroperoxide reductase, C22 subunit OS=Escherichia coli str. K-12 substr. MDS42 GN=ahpC PE=4 SV=1	1	0.895392	0	0.797973	0	0.97719	0
878	1.46	29.2	yehX	H0QAJ6	Predicted transporter subunit OS=Escherichia coli str. K-12 substr. MDS42 GN=yehX PE=3 SV=1	1	1.62185	0	1.39961	0	1.16949	0
879	1.43	12.1	hdeD	H0Q7N8	Acid-resistance membrane protein OS=Escherichia coli str. K-12 substr. MDS42 GN=hdeD PE=4 SV=1	1	4.7863	0	4.01789	0	1.55598	0
880	1.43	19.1	pflA	H0QC72	Pyruvate formate lyase activating enzyme 1 OS=Escherichia coli str. K-12 substr. MDS42 GN=pflA PE=4 SV=1	1	0.734511	0	0.89534	0	1.21343	0
881	1.41	13.2	sucA	H0QBT6	2-oxoglutarate decarboxylase, thiamin-requiring OS=Escherichia coli str. K-12 substr. MDS42 GN=sucA PE=4 SV=1	1	1.65955	2	0.74473	1	0.165189	0
882	1.4	13.6	livK	H0Q7J1	Leucine transporter subunit OS=Escherichia coli str. K-12 substr. MDS42 GN=livK PE=4 SV=1	1	1.25895	0	0.968258	0	1.56319	0
883	1.4	18	yraR	H0QE92	Predicted nucleoside-diphosphate-sugar epimerase OS=Escherichia coli str. K-12 substr. MDS42 GN=yraR PE=4 SV=1	1	0.94191	0	1.33658	0	1.06658	0
884	1.35	14.4	yhhA	H0Q7I1	Conserved protein OS=Escherichia coli str. K-12 substr. MDS42 GN=yhhA PE=4 SV=1	1	1.34899	0	0.110738	0	1.95884	0
885	1.34	12.5	mraY	H0Q6H0	Phospho-N-acetylmuramoyl-pentapeptide-transferase OS=Escherichia coli str. K-12 substr. MDS42 GN=mraY PE=3 SV=1	1	0.959375	0	0.986284	0	0.883092	0
886	1.32	16.6	speA	H0Q8A6	Biosynthetic arginine decarboxylase OS=Escherichia coli str. K-12 substr. MDS42 GN=speA PE=3 SV=1	1	0.776264	0	0.883117	0	0.879034	0
887	1.31	5.2	nhaA	C4ZPU5	Na(+)/H(+) antiporter NhaA OS=Escherichia coli (strain K12 / MC4100 / BW2952) GN=nhaA PE=3 SV=1	1	1.51354	0	1.80299	0	1.41907	0

## Sheet: LogRatio
#REF!		#REF!		#REF!		#REF!		#REF!		#REF!		#REF!		#REF!		#REF!		#REF!		#REF!		#REF!		#REF!		#REF!		#REF!		#REF!
#REF!		#REF!		#REF!		#REF!		#REF!		#REF!		#REF!		#REF!		#REF!		#REF!		#REF!		#REF!		#REF!		#REF!		#REF!		#REF!
#REF!		#REF!		#REF!		#REF!		#REF!		#REF!		#REF!		#REF!		#REF!		#REF!		#REF!		#REF!		#REF!		#REF!		#REF!		#REF!
#REF!		#REF!		#REF!		#REF!		#REF!		#REF!		#REF!		#REF!		#REF!		#REF!		#REF!		#REF!		#REF!		#REF!		#REF!		#REF!
#REF!		#REF!		#REF!		#REF!		#REF!		#REF!		#REF!		#REF!		#REF!		#REF!		#REF!		#REF!		#REF!		#REF!		#REF!		#REF!
#REF!		#REF!		#REF!		#REF!		#REF!		#REF!		#REF!		#REF!		#REF!		#REF!		#REF!		#REF!		#REF!		#REF!		#REF!		#REF!
#REF!		#REF!		#REF!		#REF!		#REF!		#REF!		#REF!		#REF!		#REF!		#REF!		#REF!		#REF!		#REF!		#REF!		#REF!		#REF!
#REF!		#REF!		#REF!		#REF!		#REF!		#REF!		#REF!		#REF!		#REF!		#REF!		#REF!		#REF!		#REF!		#REF!		#REF!		#REF!
#REF!		#REF!		#REF!		#REF!		#REF!		#REF!		#REF!		#REF!		#REF!		#REF!		#REF!		#REF!		#REF!		#REF!		#REF!		#REF!
#REF!		#REF!		#REF!		#REF!		#REF!		#REF!		#REF!		#REF!		#REF!		#REF!		#REF!		#REF!		#REF!		#REF!		#REF!		#REF!
#REF!		#REF!		#REF!		#REF!		#REF!		#REF!		#REF!		#REF!		#REF!		#REF!		#REF!		#REF!		#REF!		#REF!		#REF!		#REF!
#REF!		#REF!		#REF!		#REF!		#REF!		#REF!		#REF!		#REF!		#REF!		#REF!		#REF!		#REF!		#REF!		#REF!		#REF!		#REF!
#REF!		#REF!		#REF!		#REF!		#REF!		#REF!		#REF!		#REF!		#REF!		#REF!		#REF!		#REF!		#REF!		#REF!		#REF!		#REF!
#REF!		#REF!		#REF!		#REF!		#REF!		#REF!		#REF!		#REF!		#REF!		#REF!		#REF!		#REF!		#REF!		#REF!		#REF!		#REF!
#REF!		#REF!		#REF!		#REF!		#REF!		#REF!		#REF!		#REF!		#REF!		#REF!		#REF!		#REF!		#REF!		#REF!		#REF!		#REF!
#REF!		#REF!		#REF!		#REF!		#REF!		#REF!		#REF!		#REF!		#REF!		#REF!		#REF!		#REF!		#REF!		#REF!		#REF!		#REF!
#REF!		#REF!		#REF!		#REF!		#REF!		#REF!		#REF!		#REF!		#REF!		#REF!		#REF!		#REF!		#REF!		#REF!		#REF!		#REF!
#REF!		#REF!		#REF!		#REF!		#REF!		#REF!		#REF!		#REF!		#REF!		#REF!		#REF!		#REF!		#REF!		#REF!		#REF!		#REF!
#REF!		#REF!		#REF!		#REF!		#REF!		#REF!		#REF!		#REF!		#REF!		#REF!		#REF!		#REF!		#REF!		#REF!		#REF!		#REF!
#REF!		#REF!		#REF!		#REF!		#REF!		#REF!		#REF!		#REF!		#REF!		#REF!		#REF!		#REF!		#REF!		#REF!		#REF!		#REF!
#REF!		#REF!		#REF!		#REF!		#REF!		#REF!		#REF!		#REF!		#REF!		#REF!		#REF!		#REF!		#REF!		#REF!		#REF!		#REF!
#REF!		#REF!		#REF!		#REF!		#REF!		#REF!		#REF!		#REF!		#REF!		#REF!		#REF!		#REF!		#REF!		#REF!		#REF!		#REF!
#REF!		#REF!		#REF!		#REF!		#REF!		#REF!		#REF!		#REF!		#REF!		#REF!		#REF!		#REF!		#REF!		#REF!		#REF!		#REF!
#REF!		#REF!		#REF!		#REF!		#REF!		#REF!		#REF!		#REF!		#REF!		#REF!		#REF!		#REF!		#REF!		#REF!		#REF!		#REF!
#REF!		#REF!		#REF!		#REF!		#REF!		#REF!		#REF!		#REF!		#REF!		#REF!		#REF!		#REF!		#REF!		#REF!		#REF!		#REF!
#REF!		#REF!		#REF!		#REF!		#REF!		#REF!		#REF!		#REF!		#REF!		#REF!		#REF!		#REF!		#REF!		#REF!		#REF!		#REF!
#REF!		#REF!		#REF!		#REF!		#REF!		#REF!		#REF!		#REF!		#REF!		#REF!		#REF!		#REF!		#REF!		#REF!		#REF!		#REF!
#REF!		#REF!		#REF!		#REF!		#REF!		#REF!		#REF!		#REF!		#REF!		#REF!		#REF!		#REF!		#REF!		#REF!		#REF!		#REF!
#REF!		#REF!		#REF!		#REF!		#REF!		#REF!		#REF!		#REF!		#REF!		#REF!		#REF!		#REF!		#REF!		#REF!		#REF!		#REF!
#REF!		#REF!		#REF!		#REF!		#REF!		#REF!		#REF!		#REF!		#REF!		#REF!		#REF!		#REF!		#REF!		#REF!		#REF!		#REF!
#REF!		#REF!		#REF!		#REF!		#REF!		#REF!		#REF!		#REF!		#REF!		#REF!		#REF!		#REF!		#REF!		#REF!		#REF!		#REF!
#REF!		#REF!		#REF!		#REF!		#REF!		#REF!		#REF!		#REF!		#REF!		#REF!		#REF!		#REF!		#REF!		#REF!		#REF!		#REF!
#REF!		#REF!		#REF!		#REF!		#REF!		#REF!		#REF!		#REF!		#REF!		#REF!		#REF!		#REF!		#REF!		#REF!		#REF!		#REF!
#REF!		#REF!		#REF!		#REF!		#REF!		#REF!		#REF!		#REF!		#REF!		#REF!		#REF!		#REF!		#REF!		#REF!		#REF!		#REF!
#REF!		#REF!		#REF!		#REF!		#REF!		#REF!		#REF!		#REF!		#REF!		#REF!		#REF!		#REF!		#REF!		#REF!		#REF!		#REF!
#REF!		#REF!		#REF!		#REF!		#REF!		#REF!		#REF!		#REF!		#REF!		#REF!		#REF!		#REF!		#REF!		#REF!		#REF!		#REF!
#REF!		#REF!		#REF!		#REF!		#REF!		#REF!		#REF!		#REF!		#REF!		#REF!		#REF!		#REF!		#REF!		#REF!		#REF!		#REF!
#REF!		#REF!		#REF!		#REF!		#REF!		#REF!		#REF!		#REF!		#REF!		#REF!		#REF!		#REF!		#REF!		#REF!		#REF!		#REF!
#REF!		#REF!		#REF!		#REF!		#REF!		#REF!		#REF!		#REF!		#REF!		#REF!		#REF!		#REF!		#REF!		#REF!		#REF!		#REF!
#REF!		#REF!		#REF!		#REF!		#REF!		#REF!		#REF!		#REF!		#REF!		#REF!		#REF!		#REF!		#REF!		#REF!		#REF!		#REF!
#REF!		#REF!		#REF!		#REF!		#REF!		#REF!		#REF!		#REF!		#REF!		#REF!		#REF!		#REF!		#REF!		#REF!		#REF!		#REF!
#REF!		#REF!		#REF!		#REF!		#REF!		#REF!		#REF!		#REF!		#REF!		#REF!		#REF!		#REF!		#REF!		#REF!		#REF!		#REF!
#REF!		#REF!		#REF!		#REF!		#REF!		#REF!		#REF!		#REF!		#REF!		#REF!		#REF!		#REF!		#REF!		#REF!		#REF!		#REF!
#REF!		#REF!		#REF!		#REF!		#REF!		#REF!		#REF!		#REF!		#REF!		#REF!		#REF!		#REF!		#REF!		#REF!		#REF!		#REF!
#REF!		#REF!		#REF!		#REF!		#REF!		#REF!		#REF!		#REF!		#REF!		#REF!		#REF!		#REF!		#REF!		#REF!		#REF!		#REF!
#REF!		#REF!		#REF!		#REF!		#REF!		#REF!		#REF!		#REF!		#REF!		#REF!		#REF!		#REF!		#REF!		#REF!		#REF!		#REF!
#REF!		#REF!		#REF!		#REF!		#REF!		#REF!		#REF!		#REF!		#REF!		#REF!		#REF!		#REF!		#REF!		#REF!		#REF!		#REF!
#REF!		#REF!		#REF!		#REF!		#REF!		#REF!		#REF!		#REF!		#REF!		#REF!		#REF!		#REF!		#REF!		#REF!		#REF!		#REF!
#REF!		#REF!		#REF!		#REF!		#REF!		#REF!		#REF!		#REF!		#REF!		#REF!		#REF!		#REF!		#REF!		#REF!		#REF!		#REF!
#REF!		#REF!		#REF!		#REF!		#REF!		#REF!		#REF!		#REF!		#REF!		#REF!		#REF!		#REF!		#REF!		#REF!		#REF!		#REF!
#REF!		#REF!		#REF!		#REF!		#REF!		#REF!		#REF!		#REF!		#REF!		#REF!		#REF!		#REF!		#REF!		#REF!		#REF!		#REF!
#REF!		#REF!		#REF!		#REF!		#REF!		#REF!		#REF!		#REF!		#REF!		#REF!		#REF!		#REF!		#REF!		#REF!		#REF!		#REF!
#REF!		#REF!		#REF!		#REF!		#REF!		#REF!		#REF!		#REF!		#REF!		#REF!		#REF!		#REF!		#REF!		#REF!		#REF!		#REF!
#REF!		#REF!		#REF!		#REF!		#REF!		#REF!		#REF!		#REF!		#REF!		#REF!		#REF!		#REF!		#REF!		#REF!		#REF!		#REF!
#REF!		#REF!		#REF!		#REF!		#REF!		#REF!		#REF!		#REF!		#REF!		#REF!		#REF!		#REF!		#REF!		#REF!		#REF!		#REF!
#REF!		#REF!		#REF!		#REF!		#REF!		#REF!		#REF!		#REF!		#REF!		#REF!		#REF!		#REF!		#REF!		#REF!		#REF!		#REF!
#REF!		#REF!		#REF!		#REF!		#REF!		#REF!		#REF!		#REF!		#REF!		#REF!		#REF!		#REF!		#REF!		#REF!		#REF!		#REF!
#REF!		#REF!		#REF!		#REF!		#REF!		#REF!		#REF!		#REF!		#REF!		#REF!		#REF!		#REF!		#REF!		#REF!		#REF!		#REF!
#REF!		#REF!		#REF!		#REF!		#REF!		#REF!		#REF!		#REF!		#REF!		#REF!		#REF!		#REF!		#REF!		#REF!		#REF!		#REF!
#REF!		#REF!		#REF!		#REF!		#REF!		#REF!		#REF!		#REF!		#REF!		#REF!		#REF!		#REF!		#REF!		#REF!		#REF!		#REF!
#REF!		#REF!		#REF!		#REF!		#REF!		#REF!		#REF!		#REF!		#REF!		#REF!		#REF!		#REF!		#REF!		#REF!		#REF!		#REF!
#REF!		#REF!		#REF!		#REF!		#REF!		#REF!		#REF!		#REF!		#REF!		#REF!		#REF!		#REF!		#REF!		#REF!		#REF!		#REF!
#REF!		#REF!		#REF!		#REF!		#REF!		#REF!		#REF!		#REF!		#REF!		#REF!		#REF!		#REF!		#REF!		#REF!		#REF!		#REF!
#REF!		#REF!		#REF!		#REF!		#REF!		#REF!		#REF!		#REF!		#REF!		#REF!		#REF!		#REF!		#REF!		#REF!		#REF!		#REF!
#REF!		#REF!		#REF!		#REF!		#REF!		#REF!		#REF!		#REF!		#REF!		#REF!		#REF!		#REF!		#REF!		#REF!		#REF!		#REF!
#REF!		#REF!		#REF!		#REF!		#REF!		#REF!		#REF!		#REF!		#REF!		#REF!		#REF!		#REF!		#REF!		#REF!		#REF!		#REF!
#REF!		#REF!		#REF!		#REF!		#REF!		#REF!		#REF!		#REF!		#REF!		#REF!		#REF!		#REF!		#REF!		#REF!		#REF!		#REF!
#REF!		#REF!		#REF!		#REF!		#REF!		#REF!		#REF!		#REF!		#REF!		#REF!		#REF!		#REF!		#REF!		#REF!		#REF!		#REF!
#REF!		#REF!		#REF!		#REF!		#REF!		#REF!		#REF!		#REF!		#REF!		#REF!		#REF!		#REF!		#REF!		#REF!		#REF!		#REF!
#REF!		#REF!		#REF!		#REF!		#REF!		#REF!		#REF!		#REF!		#REF!		#REF!		#REF!		#REF!		#REF!		#REF!		#REF!		#REF!
#REF!		#REF!		#REF!		#REF!		#REF!		#REF!		#REF!		#REF!		#REF!		#REF!		#REF!		#REF!		#REF!		#REF!		#REF!		#REF!
#REF!		#REF!		#REF!		#REF!		#REF!		#REF!		#REF!		#REF!		#REF!		#REF!		#REF!		#REF!		#REF!		#REF!		#REF!		#REF!
#REF!		#REF!		#REF!		#REF!		#REF!		#REF!		#REF!		#REF!		#REF!		#REF!		#REF!		#REF!		#REF!		#REF!		#REF!		#REF!
#REF!		#REF!		#REF!		#REF!		#REF!		#REF!		#REF!		#REF!		#REF!		#REF!		#REF!		#REF!		#REF!		#REF!		#REF!		#REF!
#REF!		#REF!		#REF!		#REF!		#REF!		#REF!		#REF!		#REF!		#REF!		#REF!		#REF!		#REF!		#REF!		#REF!		#REF!		#REF!
#REF!		#REF!		#REF!		#REF!		#REF!		#REF!		#REF!		#REF!		#REF!		#REF!		#REF!		#REF!		#REF!		#REF!		#REF!		#REF!
#REF!		#REF!		#REF!		#REF!		#REF!		#REF!		#REF!		#REF!		#REF!		#REF!		#REF!		#REF!		#REF!		#REF!		#REF!		#REF!
#REF!		#REF!		#REF!		#REF!		#REF!		#REF!		#REF!		#REF!		#REF!		#REF!		#REF!		#REF!		#REF!		#REF!		#REF!		#REF!
#REF!		#REF!		#REF!		#REF!		#REF!		#REF!		#REF!		#REF!		#REF!		#REF!		#REF!		#REF!		#REF!		#REF!		#REF!		#REF!
#REF!		#REF!		#REF!		#REF!		#REF!		#REF!		#REF!		#REF!		#REF!		#REF!		#REF!		#REF!		#REF!		#REF!		#REF!		#REF!
#REF!		#REF!		#REF!		#REF!		#REF!		#REF!		#REF!		#REF!		#REF!		#REF!		#REF!		#REF!		#REF!		#REF!		#REF!		#REF!
#REF!		#REF!		#REF!		#REF!		#REF!		#REF!		#REF!		#REF!		#REF!		#REF!		#REF!		#REF!		#REF!		#REF!		#REF!		#REF!
#REF!		#REF!		#REF!		#REF!		#REF!		#REF!		#REF!		#REF!		#REF!		#REF!		#REF!		#REF!		#REF!		#REF!		#REF!		#REF!
#REF!		#REF!		#REF!		#REF!		#REF!		#REF!		#REF!		#REF!		#REF!		#REF!		#REF!		#REF!		#REF!		#REF!		#REF!		#REF!
#REF!		#REF!		#REF!		#REF!		#REF!		#REF!		#REF!		#REF!		#REF!		#REF!		#REF!		#REF!		#REF!		#REF!		#REF!		#REF!
#REF!		#REF!		#REF!		#REF!		#REF!		#REF!		#REF!		#REF!		#REF!		#REF!		#REF!		#REF!		#REF!		#REF!		#REF!		#REF!
#REF!		#REF!		#REF!		#REF!		#REF!		#REF!		#REF!		#REF!		#REF!		#REF!		#REF!		#REF!		#REF!		#REF!		#REF!		#REF!
#REF!		#REF!		#REF!		#REF!		#REF!		#REF!		#REF!		#REF!		#REF!		#REF!		#REF!		#REF!		#REF!		#REF!		#REF!		#REF!
#REF!		#REF!		#REF!		#REF!		#REF!		#REF!		#REF!		#REF!		#REF!		#REF!		#REF!		#REF!		#REF!		#REF!		#REF!		#REF!
#REF!		#REF!		#REF!		#REF!		#REF!		#REF!		#REF!		#REF!		#REF!		#REF!		#REF!		#REF!		#REF!		#REF!		#REF!		#REF!
#REF!		#REF!		#REF!		#REF!		#REF!		#REF!		#REF!		#REF!		#REF!		#REF!		#REF!		#REF!		#REF!		#REF!		#REF!		#REF!
#REF!		#REF!		#REF!		#REF!		#REF!		#REF!		#REF!		#REF!		#REF!		#REF!		#REF!		#REF!		#REF!		#REF!		#REF!		#REF!
#REF!		#REF!		#REF!		#REF!		#REF!		#REF!		#REF!		#REF!		#REF!		#REF!		#REF!		#REF!		#REF!		#REF!		#REF!		#REF!
#REF!		#REF!		#REF!		#REF!		#REF!		#REF!		#REF!		#REF!		#REF!		#REF!		#REF!		#REF!		#REF!		#REF!		#REF!		#REF!
#REF!		#REF!		#REF!		#REF!		#REF!		#REF!		#REF!		#REF!		#REF!		#REF!		#REF!		#REF!		#REF!		#REF!		#REF!		#REF!
#REF!		#REF!		#REF!		#REF!		#REF!		#REF!		#REF!		#REF!		#REF!		#REF!		#REF!		#REF!		#REF!		#REF!		#REF!		#REF!
#REF!		#REF!		#REF!		#REF!		#REF!		#REF!		#REF!		#REF!		#REF!		#REF!		#REF!		#REF!		#REF!		#REF!		#REF!		#REF!
#REF!		#REF!		#REF!		#REF!		#REF!		#REF!		#REF!		#REF!		#REF!		#REF!		#REF!		#REF!		#REF!		#REF!		#REF!		#REF!
#REF!		#REF!		#REF!		#REF!		#REF!		#REF!		#REF!		#REF!		#REF!		#REF!		#REF!		#REF!		#REF!		#REF!		#REF!		#REF!
#REF!		#REF!		#REF!		#REF!		#REF!		#REF!		#REF!		#REF!		#REF!		#REF!		#REF!		#REF!		#REF!		#REF!		#REF!		#REF!
#REF!		#REF!		#REF!		#REF!		#REF!		#REF!		#REF!		#REF!		#REF!		#REF!		#REF!		#REF!		#REF!		#REF!		#REF!		#REF!
#REF!		#REF!		#REF!		#REF!		#REF!		#REF!		#REF!		#REF!		#REF!		#REF!		#REF!		#REF!		#REF!		#REF!		#REF!		#REF!
#REF!		#REF!		#REF!		#REF!		#REF!		#REF!		#REF!		#REF!		#REF!		#REF!		#REF!		#REF!		#REF!		#REF!		#REF!		#REF!
#REF!		#REF!		#REF!		#REF!		#REF!		#REF!		#REF!		#REF!		#REF!		#REF!		#REF!		#REF!		#REF!		#REF!		#REF!		#REF!
#REF!		#REF!		#REF!		#REF!		#REF!		#REF!		#REF!		#REF!		#REF!		#REF!		#REF!		#REF!		#REF!		#REF!		#REF!		#REF!
#REF!		#REF!		#REF!		#REF!		#REF!		#REF!		#REF!		#REF!		#REF!		#REF!		#REF!		#REF!		#REF!		#REF!		#REF!		#REF!
#REF!		#REF!		#REF!		#REF!		#REF!		#REF!		#REF!		#REF!		#REF!		#REF!		#REF!		#REF!		#REF!		#REF!		#REF!		#REF!
#REF!		#REF!		#REF!		#REF!		#REF!		#REF!		#REF!		#REF!		#REF!		#REF!		#REF!		#REF!		#REF!		#REF!		#REF!		#REF!
#REF!		#REF!		#REF!		#REF!		#REF!		#REF!		#REF!		#REF!		#REF!		#REF!		#REF!		#REF!		#REF!		#REF!		#REF!		#REF!
#REF!		#REF!		#REF!		#REF!		#REF!		#REF!		#REF!		#REF!		#REF!		#REF!		#REF!		#REF!		#REF!		#REF!		#REF!		#REF!
#REF!		#REF!		#REF!		#REF!		#REF!		#REF!		#REF!		#REF!		#REF!		#REF!		#REF!		#REF!		#REF!		#REF!		#REF!		#REF!
#REF!		#REF!		#REF!		#REF!		#REF!		#REF!		#REF!		#REF!		#REF!		#REF!		#REF!		#REF!		#REF!		#REF!		#REF!		#REF!
#REF!		#REF!		#REF!		#REF!		#REF!		#REF!		#REF!		#REF!		#REF!		#REF!		#REF!		#REF!		#REF!		#REF!		#REF!		#REF!
#REF!		#REF!		#REF!		#REF!		#REF!		#REF!		#REF!		#REF!		#REF!		#REF!		#REF!		#REF!		#REF!		#REF!		#REF!		#REF!
#REF!		#REF!		#REF!		#REF!		#REF!		#REF!		#REF!		#REF!		#REF!		#REF!		#REF!		#REF!		#REF!		#REF!		#REF!		#REF!
#REF!		#REF!		#REF!		#REF!		#REF!		#REF!		#REF!		#REF!		#REF!		#REF!		#REF!		#REF!		#REF!		#REF!		#REF!		#REF!
#REF!		#REF!		#REF!		#REF!		#REF!		#REF!		#REF!		#REF!		#REF!		#REF!		#REF!		#REF!		#REF!		#REF!		#REF!		#REF!
#REF!		#REF!		#REF!		#REF!		#REF!		#REF!		#REF!		#REF!		#REF!		#REF!		#REF!		#REF!		#REF!		#REF!		#REF!		#REF!
#REF!		#REF!		#REF!		#REF!		#REF!		#REF!		#REF!		#REF!		#REF!		#REF!		#REF!		#REF!		#REF!		#REF!		#REF!		#REF!
#REF!		#REF!		#REF!		#REF!		#REF!		#REF!		#REF!		#REF!		#REF!		#REF!		#REF!		#REF!		#REF!		#REF!		#REF!		#REF!
#REF!		#REF!		#REF!		#REF!		#REF!		#REF!		#REF!		#REF!		#REF!		#REF!		#REF!		#REF!		#REF!		#REF!		#REF!		#REF!
#REF!		#REF!		#REF!		#REF!		#REF!		#REF!		#REF!		#REF!		#REF!		#REF!		#REF!		#REF!		#REF!		#REF!		#REF!		#REF!
#REF!		#REF!		#REF!		#REF!		#REF!		#REF!		#REF!		#REF!		#REF!		#REF!		#REF!		#REF!		#REF!		#REF!		#REF!		#REF!
#REF!		#REF!		#REF!		#REF!		#REF!		#REF!		#REF!		#REF!		#REF!		#REF!		#REF!		#REF!		#REF!		#REF!		#REF!		#REF!
#REF!		#REF!		#REF!		#REF!		#REF!		#REF!		#REF!		#REF!		#REF!		#REF!		#REF!		#REF!		#REF!		#REF!		#REF!		#REF!
#REF!		#REF!		#REF!		#REF!		#REF!		#REF!		#REF!		#REF!		#REF!		#REF!		#REF!		#REF!		#REF!		#REF!		#REF!		#REF!
#REF!		#REF!		#REF!		#REF!		#REF!		#REF!		#REF!		#REF!		#REF!		#REF!		#REF!		#REF!		#REF!		#REF!		#REF!		#REF!
#REF!		#REF!		#REF!		#REF!		#REF!		#REF!		#REF!		#REF!		#REF!		#REF!		#REF!		#REF!		#REF!		#REF!		#REF!		#REF!
#REF!		#REF!		#REF!		#REF!		#REF!		#REF!		#REF!		#REF!		#REF!		#REF!		#REF!		#REF!		#REF!		#REF!		#REF!		#REF!
#REF!		#REF!		#REF!		#REF!		#REF!		#REF!		#REF!		#REF!		#REF!		#REF!		#REF!		#REF!		#REF!		#REF!		#REF!		#REF!
#REF!		#REF!		#REF!		#REF!		#REF!		#REF!		#REF!		#REF!		#REF!		#REF!		#REF!		#REF!		#REF!		#REF!		#REF!		#REF!
#REF!		#REF!		#REF!		#REF!		#REF!		#REF!		#REF!		#REF!		#REF!		#REF!		#REF!		#REF!		#REF!		#REF!		#REF!		#REF!
#REF!		#REF!		#REF!		#REF!		#REF!		#REF!		#REF!		#REF!		#REF!		#REF!		#REF!		#REF!		#REF!		#REF!		#REF!		#REF!
#REF!		#REF!		#REF!		#REF!		#REF!		#REF!		#REF!		#REF!		#REF!		#REF!		#REF!		#REF!		#REF!		#REF!		#REF!		#REF!
#REF!		#REF!		#REF!		#REF!		#REF!		#REF!		#REF!		#REF!		#REF!		#REF!		#REF!		#REF!		#REF!		#REF!		#REF!		#REF!
#REF!		#REF!		#REF!		#REF!		#REF!		#REF!		#REF!		#REF!		#REF!		#REF!		#REF!		#REF!		#REF!		#REF!		#REF!		#REF!
#REF!		#REF!		#REF!		#REF!		#REF!		#REF!		#REF!		#REF!		#REF!		#REF!		#REF!		#REF!		#REF!		#REF!		#REF!		#REF!
#REF!		#REF!		#REF!		#REF!		#REF!		#REF!		#REF!		#REF!		#REF!		#REF!		#REF!		#REF!		#REF!		#REF!		#REF!		#REF!
#REF!		#REF!		#REF!		#REF!		#REF!		#REF!		#REF!		#REF!		#REF!		#REF!		#REF!		#REF!		#REF!		#REF!		#REF!		#REF!
#REF!		#REF!		#REF!		#REF!		#REF!		#REF!		#REF!		#REF!		#REF!		#REF!		#REF!		#REF!		#REF!		#REF!		#REF!		#REF!
#REF!		#REF!		#REF!		#REF!		#REF!		#REF!		#REF!		#REF!		#REF!		#REF!		#REF!		#REF!		#REF!		#REF!		#REF!		#REF!
#REF!		#REF!		#REF!		#REF!		#REF!		#REF!		#REF!		#REF!		#REF!		#REF!		#REF!		#REF!		#REF!		#REF!		#REF!		#REF!
#REF!		#REF!		#REF!		#REF!		#REF!		#REF!		#REF!		#REF!		#REF!		#REF!		#REF!		#REF!		#REF!		#REF!		#REF!		#REF!
#REF!		#REF!		#REF!		#REF!		#REF!		#REF!		#REF!		#REF!		#REF!		#REF!		#REF!		#REF!		#REF!		#REF!		#REF!		#REF!
#REF!		#REF!		#REF!		#REF!		#REF!		#REF!		#REF!		#REF!		#REF!		#REF!		#REF!		#REF!		#REF!		#REF!		#REF!		#REF!
#REF!		#REF!		#REF!		#REF!		#REF!		#REF!		#REF!		#REF!		#REF!		#REF!		#REF!		#REF!		#REF!		#REF!		#REF!		#REF!
#REF!		#REF!		#REF!		#REF!		#REF!		#REF!		#REF!		#REF!		#REF!		#REF!		#REF!		#REF!		#REF!		#REF!		#REF!		#REF!
#REF!		#REF!		#REF!		#REF!		#REF!		#REF!		#REF!		#REF!		#REF!		#REF!		#REF!		#REF!		#REF!		#REF!		#REF!		#REF!
#REF!		#REF!		#REF!		#REF!		#REF!		#REF!		#REF!		#REF!		#REF!		#REF!		#REF!		#REF!		#REF!		#REF!		#REF!		#REF!
#REF!		#REF!		#REF!		#REF!		#REF!		#REF!		#REF!		#REF!		#REF!		#REF!		#REF!		#REF!		#REF!		#REF!		#REF!		#REF!
#REF!		#REF!		#REF!		#REF!		#REF!		#REF!		#REF!		#REF!		#REF!		#REF!		#REF!		#REF!		#REF!		#REF!		#REF!		#REF!
#REF!		#REF!		#REF!		#REF!		#REF!		#REF!		#REF!		#REF!		#REF!		#REF!		#REF!		#REF!		#REF!		#REF!		#REF!		#REF!
#REF!		#REF!		#REF!		#REF!		#REF!		#REF!		#REF!		#REF!		#REF!		#REF!		#REF!		#REF!		#REF!		#REF!		#REF!		#REF!
#REF!		#REF!		#REF!		#REF!		#REF!		#REF!		#REF!		#REF!		#REF!		#REF!		#REF!		#REF!		#REF!		#REF!		#REF!		#REF!
#REF!		#REF!		#REF!		#REF!		#REF!		#REF!		#REF!		#REF!		#REF!		#REF!		#REF!		#REF!		#REF!		#REF!		#REF!		#REF!
#REF!		#REF!		#REF!		#REF!		#REF!		#REF!		#REF!		#REF!		#REF!		#REF!		#REF!		#REF!		#REF!		#REF!		#REF!		#REF!
#REF!		#REF!		#REF!		#REF!		#REF!		#REF!		#REF!		#REF!		#REF!		#REF!		#REF!		#REF!		#REF!		#REF!		#REF!		#REF!
#REF!		#REF!		#REF!		#REF!		#REF!		#REF!		#REF!		#REF!		#REF!		#REF!		#REF!		#REF!		#REF!		#REF!		#REF!		#REF!
#REF!		#REF!		#REF!		#REF!		#REF!		#REF!		#REF!		#REF!		#REF!		#REF!		#REF!		#REF!		#REF!		#REF!		#REF!		#REF!
#REF!		#REF!		#REF!		#REF!		#REF!		#REF!		#REF!		#REF!		#REF!		#REF!		#REF!		#REF!		#REF!		#REF!		#REF!		#REF!
#REF!		#REF!		#REF!		#REF!		#REF!		#REF!		#REF!		#REF!		#REF!		#REF!		#REF!		#REF!		#REF!		#REF!		#REF!		#REF!
#REF!		#REF!		#REF!		#REF!		#REF!		#REF!		#REF!		#REF!		#REF!		#REF!		#REF!		#REF!		#REF!		#REF!		#REF!		#REF!
#REF!		#REF!		#REF!		#REF!		#REF!		#REF!		#REF!		#REF!		#REF!		#REF!		#REF!		#REF!		#REF!		#REF!		#REF!		#REF!
#REF!		#REF!		#REF!		#REF!		#REF!		#REF!		#REF!		#REF!		#REF!		#REF!		#REF!		#REF!		#REF!		#REF!		#REF!		#REF!
#REF!		#REF!		#REF!		#REF!		#REF!		#REF!		#REF!		#REF!		#REF!		#REF!		#REF!		#REF!		#REF!		#REF!		#REF!		#REF!
#REF!		#REF!		#REF!		#REF!		#REF!		#REF!		#REF!		#REF!		#REF!		#REF!		#REF!		#REF!		#REF!		#REF!		#REF!		#REF!
#REF!		#REF!		#REF!		#REF!		#REF!		#REF!		#REF!		#REF!		#REF!		#REF!		#REF!		#REF!		#REF!		#REF!		#REF!		#REF!
#REF!		#REF!		#REF!		#REF!		#REF!		#REF!		#REF!		#REF!		#REF!		#REF!		#REF!		#REF!		#REF!		#REF!		#REF!		#REF!
#REF!		#REF!		#REF!		#REF!		#REF!		#REF!		#REF!		#REF!		#REF!		#REF!		#REF!		#REF!		#REF!		#REF!		#REF!		#REF!
#REF!		#REF!		#REF!		#REF!		#REF!		#REF!		#REF!		#REF!		#REF!		#REF!		#REF!		#REF!		#REF!		#REF!		#REF!		#REF!
#REF!		#REF!		#REF!		#REF!		#REF!		#REF!		#REF!		#REF!		#REF!		#REF!		#REF!		#REF!		#REF!		#REF!		#REF!		#REF!
#REF!		#REF!		#REF!		#REF!		#REF!		#REF!		#REF!		#REF!		#REF!		#REF!		#REF!		#REF!		#REF!		#REF!		#REF!		#REF!
#REF!		#REF!		#REF!		#REF!		#REF!		#REF!		#REF!		#REF!		#REF!		#REF!		#REF!		#REF!		#REF!		#REF!		#REF!		#REF!
#REF!		#REF!		#REF!		#REF!		#REF!		#REF!		#REF!		#REF!		#REF!		#REF!		#REF!		#REF!		#REF!		#REF!		#REF!		#REF!
#REF!		#REF!		#REF!		#REF!		#REF!		#REF!		#REF!		#REF!		#REF!		#REF!		#REF!		#REF!		#REF!		#REF!		#REF!		#REF!
#REF!		#REF!		#REF!		#REF!		#REF!		#REF!		#REF!		#REF!		#REF!		#REF!		#REF!		#REF!		#REF!		#REF!		#REF!		#REF!
#REF!		#REF!		#REF!		#REF!		#REF!		#REF!		#REF!		#REF!		#REF!		#REF!		#REF!		#REF!		#REF!		#REF!		#REF!		#REF!
#REF!		#REF!		#REF!		#REF!		#REF!		#REF!		#REF!		#REF!		#REF!		#REF!		#REF!		#REF!		#REF!		#REF!		#REF!		#REF!
#REF!		#REF!		#REF!		#REF!		#REF!		#REF!		#REF!		#REF!		#REF!		#REF!		#REF!		#REF!		#REF!		#REF!		#REF!		#REF!
#REF!		#REF!		#REF!		#REF!		#REF!		#REF!		#REF!		#REF!		#REF!		#REF!		#REF!		#REF!		#REF!		#REF!		#REF!		#REF!
#REF!		#REF!		#REF!		#REF!		#REF!		#REF!		#REF!		#REF!		#REF!		#REF!		#REF!		#REF!		#REF!		#REF!		#REF!		#REF!
#REF!		#REF!		#REF!		#REF!		#REF!		#REF!		#REF!		#REF!		#REF!		#REF!		#REF!		#REF!		#REF!		#REF!		#REF!		#REF!
#REF!		#REF!		#REF!		#REF!		#REF!		#REF!		#REF!		#REF!		#REF!		#REF!		#REF!		#REF!		#REF!		#REF!		#REF!		#REF!
#REF!		#REF!		#REF!		#REF!		#REF!		#REF!		#REF!		#REF!		#REF!		#REF!		#REF!		#REF!		#REF!		#REF!		#REF!		#REF!
#REF!		#REF!		#REF!		#REF!		#REF!		#REF!		#REF!		#REF!		#REF!		#REF!		#REF!		#REF!		#REF!		#REF!		#REF!		#REF!
#REF!		#REF!		#REF!		#REF!		#REF!		#REF!		#REF!		#REF!		#REF!		#REF!		#REF!		#REF!		#REF!		#REF!		#REF!		#REF!
#REF!		#REF!		#REF!		#REF!		#REF!		#REF!		#REF!		#REF!		#REF!		#REF!		#REF!		#REF!		#REF!		#REF!		#REF!		#REF!
#REF!		#REF!		#REF!		#REF!		#REF!		#REF!		#REF!		#REF!		#REF!		#REF!		#REF!		#REF!		#REF!		#REF!		#REF!		#REF!
#REF!		#REF!		#REF!		#REF!		#REF!		#REF!		#REF!		#REF!		#REF!		#REF!		#REF!		#REF!		#REF!		#REF!		#REF!		#REF!
#REF!		#REF!		#REF!		#REF!		#REF!		#REF!		#REF!		#REF!		#REF!		#REF!		#REF!		#REF!		#REF!		#REF!		#REF!		#REF!
#REF!		#REF!		#REF!		#REF!		#REF!		#REF!		#REF!		#REF!		#REF!		#REF!		#REF!		#REF!		#REF!		#REF!		#REF!		#REF!
#REF!		#REF!		#REF!		#REF!		#REF!		#REF!		#REF!		#REF!		#REF!		#REF!		#REF!		#REF!		#REF!		#REF!		#REF!		#REF!
#REF!		#REF!		#REF!		#REF!		#REF!		#REF!		#REF!		#REF!		#REF!		#REF!		#REF!		#REF!		#REF!		#REF!		#REF!		#REF!
#REF!		#REF!		#REF!		#REF!		#REF!		#REF!		#REF!		#REF!		#REF!		#REF!		#REF!		#REF!		#REF!		#REF!		#REF!		#REF!
#REF!		#REF!		#REF!		#REF!		#REF!		#REF!		#REF!		#REF!		#REF!		#REF!		#REF!		#REF!		#REF!		#REF!		#REF!		#REF!
#REF!		#REF!		#REF!		#REF!		#REF!		#REF!		#REF!		#REF!		#REF!		#REF!		#REF!		#REF!		#REF!		#REF!		#REF!		#REF!
#REF!		#REF!		#REF!		#REF!		#REF!		#REF!		#REF!		#REF!		#REF!		#REF!		#REF!		#REF!		#REF!		#REF!		#REF!		#REF!
#REF!		#REF!		#REF!		#REF!		#REF!		#REF!		#REF!		#REF!		#REF!		#REF!		#REF!		#REF!		#REF!		#REF!		#REF!		#REF!
#REF!		#REF!		#REF!		#REF!		#REF!		#REF!		#REF!		#REF!		#REF!		#REF!		#REF!		#REF!		#REF!		#REF!		#REF!		#REF!
#REF!		#REF!		#REF!		#REF!		#REF!		#REF!		#REF!		#REF!		#REF!		#REF!		#REF!		#REF!		#REF!		#REF!		#REF!		#REF!
#REF!		#REF!		#REF!		#REF!		#REF!		#REF!		#REF!		#REF!		#REF!		#REF!		#REF!		#REF!		#REF!		#REF!		#REF!		#REF!
#REF!		#REF!		#REF!		#REF!		#REF!		#REF!		#REF!		#REF!		#REF!		#REF!		#REF!		#REF!		#REF!		#REF!		#REF!		#REF!
#REF!		#REF!		#REF!		#REF!		#REF!		#REF!		#REF!		#REF!		#REF!		#REF!		#REF!		#REF!		#REF!		#REF!		#REF!		#REF!
#REF!		#REF!		#REF!		#REF!		#REF!		#REF!		#REF!		#REF!		#REF!		#REF!		#REF!		#REF!		#REF!		#REF!		#REF!		#REF!
#REF!		#REF!		#REF!		#REF!		#REF!		#REF!		#REF!		#REF!		#REF!		#REF!		#REF!		#REF!		#REF!		#REF!		#REF!		#REF!
#REF!		#REF!		#REF!		#REF!		#REF!		#REF!		#REF!		#REF!		#REF!		#REF!		#REF!		#REF!		#REF!		#REF!		#REF!		#REF!
#REF!		#REF!		#REF!		#REF!		#REF!		#REF!		#REF!		#REF!		#REF!		#REF!		#REF!		#REF!		#REF!		#REF!		#REF!		#REF!
#REF!		#REF!		#REF!		#REF!		#REF!		#REF!		#REF!		#REF!		#REF!		#REF!		#REF!		#REF!		#REF!		#REF!		#REF!		#REF!
#REF!		#REF!		#REF!		#REF!		#REF!		#REF!		#REF!		#REF!		#REF!		#REF!		#REF!		#REF!		#REF!		#REF!		#REF!		#REF!
#REF!		#REF!		#REF!		#REF!		#REF!		#REF!		#REF!		#REF!		#REF!		#REF!		#REF!		#REF!		#REF!		#REF!		#REF!		#REF!
#REF!		#REF!		#REF!		#REF!		#REF!		#REF!		#REF!		#REF!		#REF!		#REF!		#REF!		#REF!		#REF!		#REF!		#REF!		#REF!
#REF!		#REF!		#REF!		#REF!		#REF!		#REF!		#REF!		#REF!		#REF!		#REF!		#REF!		#REF!		#REF!		#REF!		#REF!		#REF!
#REF!		#REF!		#REF!		#REF!		#REF!		#REF!		#REF!		#REF!		#REF!		#REF!		#REF!		#REF!		#REF!		#REF!		#REF!		#REF!
#REF!		#REF!		#REF!		#REF!		#REF!		#REF!		#REF!		#REF!		#REF!		#REF!		#REF!		#REF!		#REF!		#REF!		#REF!		#REF!
#REF!		#REF!		#REF!		#REF!		#REF!		#REF!		#REF!		#REF!		#REF!		#REF!		#REF!		#REF!		#REF!		#REF!		#REF!		#REF!
#REF!		#REF!		#REF!		#REF!		#REF!		#REF!		#REF!		#REF!		#REF!		#REF!		#REF!		#REF!		#REF!		#REF!		#REF!		#REF!
#REF!		#REF!		#REF!		#REF!		#REF!		#REF!		#REF!		#REF!		#REF!		#REF!		#REF!		#REF!		#REF!		#REF!		#REF!		#REF!
#REF!		#REF!		#REF!		#REF!		#REF!		#REF!		#REF!		#REF!		#REF!		#REF!		#REF!		#REF!		#REF!		#REF!		#REF!		#REF!
#REF!		#REF!		#REF!		#REF!		#REF!		#REF!		#REF!		#REF!		#REF!		#REF!		#REF!		#REF!		#REF!		#REF!		#REF!		#REF!
#REF!		#REF!		#REF!		#REF!		#REF!		#REF!		#REF!		#REF!		#REF!		#REF!		#REF!		#REF!		#REF!		#REF!		#REF!		#REF!
#REF!		#REF!		#REF!		#REF!		#REF!		#REF!		#REF!		#REF!		#REF!		#REF!		#REF!		#REF!		#REF!		#REF!		#REF!		#REF!
#REF!		#REF!		#REF!		#REF!		#REF!		#REF!		#REF!		#REF!		#REF!		#REF!		#REF!		#REF!		#REF!		#REF!		#REF!		#REF!
#REF!		#REF!		#REF!		#REF!		#REF!		#REF!		#REF!		#REF!		#REF!		#REF!		#REF!		#REF!		#REF!		#REF!		#REF!		#REF!
#REF!		#REF!		#REF!		#REF!		#REF!		#REF!		#REF!		#REF!		#REF!		#REF!		#REF!		#REF!		#REF!		#REF!		#REF!		#REF!
#REF!		#REF!		#REF!		#REF!		#REF!		#REF!		#REF!		#REF!		#REF!		#REF!		#REF!		#REF!		#REF!		#REF!		#REF!		#REF!
#REF!		#REF!		#REF!		#REF!		#REF!		#REF!		#REF!		#REF!		#REF!		#REF!		#REF!		#REF!		#REF!		#REF!		#REF!		#REF!
#REF!		#REF!		#REF!		#REF!		#REF!		#REF!		#REF!		#REF!		#REF!		#REF!		#REF!		#REF!		#REF!		#REF!		#REF!		#REF!
#REF!		#REF!		#REF!		#REF!		#REF!		#REF!		#REF!		#REF!		#REF!		#REF!		#REF!		#REF!		#REF!		#REF!		#REF!		#REF!
#REF!		#REF!		#REF!		#REF!		#REF!		#REF!		#REF!		#REF!		#REF!		#REF!		#REF!		#REF!		#REF!		#REF!		#REF!		#REF!
#REF!		#REF!		#REF!		#REF!		#REF!		#REF!		#REF!		#REF!		#REF!		#REF!		#REF!		#REF!		#REF!		#REF!		#REF!		#REF!
#REF!		#REF!		#REF!		#REF!		#REF!		#REF!		#REF!		#REF!		#REF!		#REF!		#REF!		#REF!		#REF!		#REF!		#REF!		#REF!
#REF!		#REF!		#REF!		#REF!		#REF!		#REF!		#REF!		#REF!		#REF!		#REF!		#REF!		#REF!		#REF!		#REF!		#REF!		#REF!
#REF!		#REF!		#REF!		#REF!		#REF!		#REF!		#REF!		#REF!		#REF!		#REF!		#REF!		#REF!		#REF!		#REF!		#REF!		#REF!
#REF!		#REF!		#REF!		#REF!		#REF!		#REF!		#REF!		#REF!		#REF!		#REF!		#REF!		#REF!		#REF!		#REF!		#REF!		#REF!
#REF!		#REF!		#REF!		#REF!		#REF!		#REF!		#REF!		#REF!		#REF!		#REF!		#REF!		#REF!		#REF!		#REF!		#REF!		#REF!
#REF!		#REF!		#REF!		#REF!		#REF!		#REF!		#REF!		#REF!		#REF!		#REF!		#REF!		#REF!		#REF!		#REF!		#REF!		#REF!
#REF!		#REF!		#REF!		#REF!		#REF!		#REF!		#REF!		#REF!		#REF!		#REF!		#REF!		#REF!		#REF!		#REF!		#REF!		#REF!
#REF!		#REF!		#REF!		#REF!		#REF!		#REF!		#REF!		#REF!		#REF!		#REF!		#REF!		#REF!		#REF!		#REF!		#REF!		#REF!
#REF!		#REF!		#REF!		#REF!		#REF!		#REF!		#REF!		#REF!		#REF!		#REF!		#REF!		#REF!		#REF!		#REF!		#REF!		#REF!
#REF!		#REF!		#REF!		#REF!		#REF!		#REF!		#REF!		#REF!		#REF!		#REF!		#REF!		#REF!		#REF!		#REF!		#REF!		#REF!
#REF!		#REF!		#REF!		#REF!		#REF!		#REF!		#REF!		#REF!		#REF!		#REF!		#REF!		#REF!		#REF!		#REF!		#REF!		#REF!
#REF!		#REF!		#REF!		#REF!		#REF!		#REF!		#REF!		#REF!		#REF!		#REF!		#REF!		#REF!		#REF!		#REF!		#REF!		#REF!
#REF!		#REF!		#REF!		#REF!		#REF!		#REF!		#REF!		#REF!		#REF!		#REF!		#REF!		#REF!		#REF!		#REF!		#REF!		#REF!
#REF!		#REF!		#REF!		#REF!		#REF!		#REF!		#REF!		#REF!		#REF!		#REF!		#REF!		#REF!		#REF!		#REF!		#REF!		#REF!
#REF!		#REF!		#REF!		#REF!		#REF!		#REF!		#REF!		#REF!		#REF!		#REF!		#REF!		#REF!		#REF!		#REF!		#REF!		#REF!
#REF!		#REF!		#REF!		#REF!		#REF!		#REF!		#REF!		#REF!		#REF!		#REF!		#REF!		#REF!		#REF!		#REF!		#REF!		#REF!
#REF!		#REF!		#REF!		#REF!		#REF!		#REF!		#REF!		#REF!		#REF!		#REF!		#REF!		#REF!		#REF!		#REF!		#REF!		#REF!
#REF!		#REF!		#REF!		#REF!		#REF!		#REF!		#REF!		#REF!		#REF!		#REF!		#REF!		#REF!		#REF!		#REF!		#REF!		#REF!
#REF!		#REF!		#REF!		#REF!		#REF!		#REF!		#REF!		#REF!		#REF!		#REF!		#REF!		#REF!		#REF!		#REF!		#REF!		#REF!
#REF!		#REF!		#REF!		#REF!		#REF!		#REF!		#REF!		#REF!		#REF!		#REF!		#REF!		#REF!		#REF!		#REF!		#REF!		#REF!
#REF!		#REF!		#REF!		#REF!		#REF!		#REF!		#REF!		#REF!		#REF!		#REF!		#REF!		#REF!		#REF!		#REF!		#REF!		#REF!
#REF!		#REF!		#REF!		#REF!		#REF!		#REF!		#REF!		#REF!		#REF!		#REF!		#REF!		#REF!		#REF!		#REF!		#REF!		#REF!
#REF!		#REF!		#REF!		#REF!		#REF!		#REF!		#REF!		#REF!		#REF!		#REF!		#REF!		#REF!		#REF!		#REF!		#REF!		#REF!
#REF!		#REF!		#REF!		#REF!		#REF!		#REF!		#REF!		#REF!		#REF!		#REF!		#REF!		#REF!		#REF!		#REF!		#REF!		#REF!
#REF!		#REF!		#REF!		#REF!		#REF!		#REF!		#REF!		#REF!		#REF!		#REF!		#REF!		#REF!		#REF!		#REF!		#REF!		#REF!
#REF!		#REF!		#REF!		#REF!		#REF!		#REF!		#REF!		#REF!		#REF!		#REF!		#REF!		#REF!		#REF!		#REF!		#REF!		#REF!
#REF!		#REF!		#REF!		#REF!		#REF!		#REF!		#REF!		#REF!		#REF!		#REF!		#REF!		#REF!		#REF!		#REF!		#REF!		#REF!
#REF!		#REF!		#REF!		#REF!		#REF!		#REF!		#REF!		#REF!		#REF!		#REF!		#REF!		#REF!		#REF!		#REF!		#REF!		#REF!
#REF!		#REF!		#REF!		#REF!		#REF!		#REF!		#REF!		#REF!		#REF!		#REF!		#REF!		#REF!		#REF!		#REF!		#REF!		#REF!
#REF!		#REF!		#REF!		#REF!		#REF!		#REF!		#REF!		#REF!		#REF!		#REF!		#REF!		#REF!		#REF!		#REF!		#REF!		#REF!
#REF!		#REF!		#REF!		#REF!		#REF!		#REF!		#REF!		#REF!		#REF!		#REF!		#REF!		#REF!		#REF!		#REF!		#REF!		#REF!
#REF!		#REF!		#REF!		#REF!		#REF!		#REF!		#REF!		#REF!		#REF!		#REF!		#REF!		#REF!		#REF!		#REF!		#REF!		#REF!
#REF!		#REF!		#REF!		#REF!		#REF!		#REF!		#REF!		#REF!		#REF!		#REF!		#REF!		#REF!		#REF!		#REF!		#REF!		#REF!
#REF!		#REF!		#REF!		#REF!		#REF!		#REF!		#REF!		#REF!		#REF!		#REF!		#REF!		#REF!		#REF!		#REF!		#REF!		#REF!
#REF!		#REF!		#REF!		#REF!		#REF!		#REF!		#REF!		#REF!		#REF!		#REF!		#REF!		#REF!		#REF!		#REF!		#REF!		#REF!
#REF!		#REF!		#REF!		#REF!		#REF!		#REF!		#REF!		#REF!		#REF!		#REF!		#REF!		#REF!		#REF!		#REF!		#REF!		#REF!
#REF!		#REF!		#REF!		#REF!		#REF!		#REF!		#REF!		#REF!		#REF!		#REF!		#REF!		#REF!		#REF!		#REF!		#REF!		#REF!
#REF!		#REF!		#REF!		#REF!		#REF!		#REF!		#REF!		#REF!		#REF!		#REF!		#REF!		#REF!		#REF!		#REF!		#REF!		#REF!
#REF!		#REF!		#REF!		#REF!		#REF!		#REF!		#REF!		#REF!		#REF!		#REF!		#REF!		#REF!		#REF!		#REF!		#REF!		#REF!
#REF!		#REF!		#REF!		#REF!		#REF!		#REF!		#REF!		#REF!		#REF!		#REF!		#REF!		#REF!		#REF!		#REF!		#REF!		#REF!
#REF!		#REF!		#REF!		#REF!		#REF!		#REF!		#REF!		#REF!		#REF!		#REF!		#REF!		#REF!		#REF!		#REF!		#REF!		#REF!
#REF!		#REF!		#REF!		#REF!		#REF!		#REF!		#REF!		#REF!		#REF!		#REF!		#REF!		#REF!		#REF!		#REF!		#REF!		#REF!
#REF!		#REF!		#REF!		#REF!		#REF!		#REF!		#REF!		#REF!		#REF!		#REF!		#REF!		#REF!		#REF!		#REF!		#REF!		#REF!
#REF!		#REF!		#REF!		#REF!		#REF!		#REF!		#REF!		#REF!		#REF!		#REF!		#REF!		#REF!		#REF!		#REF!		#REF!		#REF!
#REF!		#REF!		#REF!		#REF!		#REF!		#REF!		#REF!		#REF!		#REF!		#REF!		#REF!		#REF!		#REF!		#REF!		#REF!		#REF!
#REF!		#REF!		#REF!		#REF!		#REF!		#REF!		#REF!		#REF!		#REF!		#REF!		#REF!		#REF!		#REF!		#REF!		#REF!		#REF!
#REF!		#REF!		#REF!		#REF!		#REF!		#REF!		#REF!		#REF!		#REF!		#REF!		#REF!		#REF!		#REF!		#REF!		#REF!		#REF!
#REF!		#REF!		#REF!		#REF!		#REF!		#REF!		#REF!		#REF!		#REF!		#REF!		#REF!		#REF!		#REF!		#REF!		#REF!		#REF!
#REF!		#REF!		#REF!		#REF!		#REF!		#REF!		#REF!		#REF!		#REF!		#REF!		#REF!		#REF!		#REF!		#REF!		#REF!		#REF!
#REF!		#REF!		#REF!		#REF!		#REF!		#REF!		#REF!		#REF!		#REF!		#REF!		#REF!		#REF!		#REF!		#REF!		#REF!		#REF!
#REF!		#REF!		#REF!		#REF!		#REF!		#REF!		#REF!		#REF!		#REF!		#REF!		#REF!		#REF!		#REF!		#REF!		#REF!		#REF!
#REF!		#REF!		#REF!		#REF!		#REF!		#REF!		#REF!		#REF!		#REF!		#REF!		#REF!		#REF!		#REF!		#REF!		#REF!		#REF!
#REF!		#REF!		#REF!		#REF!		#REF!		#REF!		#REF!		#REF!		#REF!		#REF!		#REF!		#REF!		#REF!		#REF!		#REF!		#REF!
#REF!		#REF!		#REF!		#REF!		#REF!		#REF!		#REF!		#REF!		#REF!		#REF!		#REF!		#REF!		#REF!		#REF!		#REF!		#REF!
#REF!		#REF!		#REF!		#REF!		#REF!		#REF!		#REF!		#REF!		#REF!		#REF!		#REF!		#REF!		#REF!		#REF!		#REF!		#REF!
#REF!		#REF!		#REF!		#REF!		#REF!		#REF!		#REF!		#REF!		#REF!		#REF!		#REF!		#REF!		#REF!		#REF!		#REF!		#REF!
#REF!		#REF!		#REF!		#REF!		#REF!		#REF!		#REF!		#REF!		#REF!		#REF!		#REF!		#REF!		#REF!		#REF!		#REF!		#REF!
#REF!		#REF!		#REF!		#REF!		#REF!		#REF!		#REF!		#REF!		#REF!		#REF!		#REF!		#REF!		#REF!		#REF!		#REF!		#REF!
#REF!		#REF!		#REF!		#REF!		#REF!		#REF!		#REF!		#REF!		#REF!		#REF!		#REF!		#REF!		#REF!		#REF!		#REF!		#REF!
#REF!		#REF!		#REF!		#REF!		#REF!		#REF!		#REF!		#REF!		#REF!		#REF!		#REF!		#REF!		#REF!		#REF!		#REF!		#REF!
#REF!		#REF!		#REF!		#REF!		#REF!		#REF!		#REF!		#REF!		#REF!		#REF!		#REF!		#REF!		#REF!		#REF!		#REF!		#REF!
#REF!		#REF!		#REF!		#REF!		#REF!		#REF!		#REF!		#REF!		#REF!		#REF!		#REF!		#REF!		#REF!		#REF!		#REF!		#REF!
#REF!		#REF!		#REF!		#REF!		#REF!		#REF!		#REF!		#REF!		#REF!		#REF!		#REF!		#REF!		#REF!		#REF!		#REF!		#REF!
#REF!		#REF!		#REF!		#REF!		#REF!		#REF!		#REF!		#REF!		#REF!		#REF!		#REF!		#REF!		#REF!		#REF!		#REF!		#REF!
#REF!		#REF!		#REF!		#REF!		#REF!		#REF!		#REF!		#REF!		#REF!		#REF!		#REF!		#REF!		#REF!		#REF!		#REF!		#REF!
#REF!		#REF!		#REF!		#REF!		#REF!		#REF!		#REF!		#REF!		#REF!		#REF!		#REF!		#REF!		#REF!		#REF!		#REF!		#REF!
#REF!		#REF!		#REF!		#REF!		#REF!		#REF!		#REF!		#REF!		#REF!		#REF!		#REF!		#REF!		#REF!		#REF!		#REF!		#REF!
#REF!		#REF!		#REF!		#REF!		#REF!		#REF!		#REF!		#REF!		#REF!		#REF!		#REF!		#REF!		#REF!		#REF!		#REF!		#REF!
#REF!		#REF!		#REF!		#REF!		#REF!		#REF!		#REF!		#REF!		#REF!		#REF!		#REF!		#REF!		#REF!		#REF!		#REF!		#REF!
#REF!		#REF!		#REF!		#REF!		#REF!		#REF!		#REF!		#REF!		#REF!		#REF!		#REF!		#REF!		#REF!		#REF!		#REF!		#REF!
#REF!		#REF!		#REF!		#REF!		#REF!		#REF!		#REF!		#REF!		#REF!		#REF!		#REF!		#REF!		#REF!		#REF!		#REF!		#REF!
#REF!		#REF!		#REF!		#REF!		#REF!		#REF!		#REF!		#REF!		#REF!		#REF!		#REF!		#REF!		#REF!		#REF!		#REF!		#REF!
#REF!		#REF!		#REF!		#REF!		#REF!		#REF!		#REF!		#REF!		#REF!		#REF!		#REF!		#REF!		#REF!		#REF!		#REF!		#REF!
#REF!		#REF!		#REF!		#REF!		#REF!		#REF!		#REF!		#REF!		#REF!		#REF!		#REF!		#REF!		#REF!		#REF!		#REF!		#REF!
#REF!		#REF!		#REF!		#REF!		#REF!		#REF!		#REF!		#REF!		#REF!		#REF!		#REF!		#REF!		#REF!		#REF!		#REF!		#REF!
#REF!		#REF!		#REF!		#REF!		#REF!		#REF!		#REF!		#REF!		#REF!		#REF!		#REF!		#REF!		#REF!		#REF!		#REF!		#REF!
#REF!		#REF!		#REF!		#REF!		#REF!		#REF!		#REF!		#REF!		#REF!		#REF!		#REF!		#REF!		#REF!		#REF!		#REF!		#REF!
#REF!		#REF!		#REF!		#REF!		#REF!		#REF!		#REF!		#REF!		#REF!		#REF!		#REF!		#REF!		#REF!		#REF!		#REF!		#REF!
#REF!		#REF!		#REF!		#REF!		#REF!		#REF!		#REF!		#REF!		#REF!		#REF!		#REF!		#REF!		#REF!		#REF!		#REF!		#REF!
#REF!		#REF!		#REF!		#REF!		#REF!		#REF!		#REF!		#REF!		#REF!		#REF!		#REF!		#REF!		#REF!		#REF!		#REF!		#REF!
#REF!		#REF!		#REF!		#REF!		#REF!		#REF!		#REF!		#REF!		#REF!		#REF!		#REF!		#REF!		#REF!		#REF!		#REF!		#REF!
#REF!		#REF!		#REF!		#REF!		#REF!		#REF!		#REF!		#REF!		#REF!		#REF!		#REF!		#REF!		#REF!		#REF!		#REF!		#REF!
#REF!		#REF!		#REF!		#REF!		#REF!		#REF!		#REF!		#REF!		#REF!		#REF!		#REF!		#REF!		#REF!		#REF!		#REF!		#REF!
#REF!		#REF!		#REF!		#REF!		#REF!		#REF!		#REF!		#REF!		#REF!		#REF!		#REF!		#REF!		#REF!		#REF!		#REF!		#REF!
#REF!		#REF!		#REF!		#REF!		#REF!		#REF!		#REF!		#REF!		#REF!		#REF!		#REF!		#REF!		#REF!		#REF!		#REF!		#REF!
#REF!		#REF!		#REF!		#REF!		#REF!		#REF!		#REF!		#REF!		#REF!		#REF!		#REF!		#REF!		#REF!		#REF!		#REF!		#REF!
#REF!		#REF!		#REF!		#REF!		#REF!		#REF!		#REF!		#REF!		#REF!		#REF!		#REF!		#REF!		#REF!		#REF!		#REF!		#REF!
#REF!		#REF!		#REF!		#REF!		#REF!		#REF!		#REF!		#REF!		#REF!		#REF!		#REF!		#REF!		#REF!		#REF!		#REF!		#REF!
#REF!		#REF!		#REF!		#REF!		#REF!		#REF!		#REF!		#REF!		#REF!		#REF!		#REF!		#REF!		#REF!		#REF!		#REF!		#REF!
#REF!		#REF!		#REF!		#REF!		#REF!		#REF!		#REF!		#REF!		#REF!		#REF!		#REF!		#REF!		#REF!		#REF!		#REF!		#REF!
#REF!		#REF!		#REF!		#REF!		#REF!		#REF!		#REF!		#REF!		#REF!		#REF!		#REF!		#REF!		#REF!		#REF!		#REF!		#REF!
#REF!		#REF!		#REF!		#REF!		#REF!		#REF!		#REF!		#REF!		#REF!		#REF!		#REF!		#REF!		#REF!		#REF!		#REF!		#REF!
#REF!		#REF!		#REF!		#REF!		#REF!		#REF!		#REF!		#REF!		#REF!		#REF!		#REF!		#REF!		#REF!		#REF!		#REF!		#REF!
#REF!		#REF!		#REF!		#REF!		#REF!		#REF!		#REF!		#REF!		#REF!		#REF!		#REF!		#REF!		#REF!		#REF!		#REF!		#REF!
#REF!		#REF!		#REF!		#REF!		#REF!		#REF!		#REF!		#REF!		#REF!		#REF!		#REF!		#REF!		#REF!		#REF!		#REF!		#REF!
#REF!		#REF!		#REF!		#REF!		#REF!		#REF!		#REF!		#REF!		#REF!		#REF!		#REF!		#REF!		#REF!		#REF!		#REF!		#REF!
#REF!		#REF!		#REF!		#REF!		#REF!		#REF!		#REF!		#REF!		#REF!		#REF!		#REF!		#REF!		#REF!		#REF!		#REF!		#REF!
#REF!		#REF!		#REF!		#REF!		#REF!		#REF!		#REF!		#REF!		#REF!		#REF!		#REF!		#REF!		#REF!		#REF!		#REF!		#REF!
#REF!		#REF!		#REF!		#REF!		#REF!		#REF!		#REF!		#REF!		#REF!		#REF!		#REF!		#REF!		#REF!		#REF!		#REF!		#REF!
#REF!		#REF!		#REF!		#REF!		#REF!		#REF!		#REF!		#REF!		#REF!		#REF!		#REF!		#REF!		#REF!		#REF!		#REF!		#REF!
#REF!		#REF!		#REF!		#REF!		#REF!		#REF!		#REF!		#REF!		#REF!		#REF!		#REF!		#REF!		#REF!		#REF!		#REF!		#REF!
#REF!		#REF!		#REF!		#REF!		#REF!		#REF!		#REF!		#REF!		#REF!		#REF!		#REF!		#REF!		#REF!		#REF!		#REF!		#REF!
#REF!		#REF!		#REF!		#REF!		#REF!		#REF!		#REF!		#REF!		#REF!		#REF!		#REF!		#REF!		#REF!		#REF!		#REF!		#REF!
#REF!		#REF!		#REF!		#REF!		#REF!		#REF!		#REF!		#REF!		#REF!		#REF!		#REF!		#REF!		#REF!		#REF!		#REF!		#REF!
#REF!		#REF!		#REF!		#REF!		#REF!		#REF!		#REF!		#REF!		#REF!		#REF!		#REF!		#REF!		#REF!		#REF!		#REF!		#REF!
#REF!		#REF!		#REF!		#REF!		#REF!		#REF!		#REF!		#REF!		#REF!		#REF!		#REF!		#REF!		#REF!		#REF!		#REF!		#REF!
#REF!		#REF!		#REF!		#REF!		#REF!		#REF!		#REF!		#REF!		#REF!		#REF!		#REF!		#REF!		#REF!		#REF!		#REF!		#REF!
#REF!		#REF!		#REF!		#REF!		#REF!		#REF!		#REF!		#REF!		#REF!		#REF!		#REF!		#REF!		#REF!		#REF!		#REF!		#REF!
#REF!		#REF!		#REF!		#REF!		#REF!		#REF!		#REF!		#REF!		#REF!		#REF!		#REF!		#REF!		#REF!		#REF!		#REF!		#REF!
#REF!		#REF!		#REF!		#REF!		#REF!		#REF!		#REF!		#REF!		#REF!		#REF!		#REF!		#REF!		#REF!		#REF!		#REF!		#REF!
#REF!		#REF!		#REF!		#REF!		#REF!		#REF!		#REF!		#REF!		#REF!		#REF!		#REF!		#REF!		#REF!		#REF!		#REF!		#REF!
#REF!		#REF!		#REF!		#REF!		#REF!		#REF!		#REF!		#REF!		#REF!		#REF!		#REF!		#REF!		#REF!		#REF!		#REF!		#REF!
#REF!		#REF!		#REF!		#REF!		#REF!		#REF!		#REF!		#REF!		#REF!		#REF!		#REF!		#REF!		#REF!		#REF!		#REF!		#REF!
#REF!		#REF!		#REF!		#REF!		#REF!		#REF!		#REF!		#REF!		#REF!		#REF!		#REF!		#REF!		#REF!		#REF!		#REF!		#REF!
#REF!		#REF!		#REF!		#REF!		#REF!		#REF!		#REF!		#REF!		#REF!		#REF!		#REF!		#REF!		#REF!		#REF!		#REF!		#REF!
#REF!		#REF!		#REF!		#REF!		#REF!		#REF!		#REF!		#REF!		#REF!		#REF!		#REF!		#REF!		#REF!		#REF!		#REF!		#REF!
#REF!		#REF!		#REF!		#REF!		#REF!		#REF!		#REF!		#REF!		#REF!		#REF!		#REF!		#REF!		#REF!		#REF!		#REF!		#REF!
#REF!		#REF!		#REF!		#REF!		#REF!		#REF!		#REF!		#REF!		#REF!		#REF!		#REF!		#REF!		#REF!		#REF!		#REF!		#REF!
#REF!		#REF!		#REF!		#REF!		#REF!		#REF!		#REF!		#REF!		#REF!		#REF!		#REF!		#REF!		#REF!		#REF!		#REF!		#REF!
#REF!		#REF!		#REF!		#REF!		#REF!		#REF!		#REF!		#REF!		#REF!		#REF!		#REF!		#REF!		#REF!		#REF!		#REF!		#REF!
#REF!		#REF!		#REF!		#REF!		#REF!		#REF!		#REF!		#REF!		#REF!		#REF!		#REF!		#REF!		#REF!		#REF!		#REF!		#REF!
#REF!		#REF!		#REF!		#REF!		#REF!		#REF!		#REF!		#REF!		#REF!		#REF!		#REF!		#REF!		#REF!		#REF!		#REF!		#REF!
#REF!		#REF!		#REF!		#REF!		#REF!		#REF!		#REF!		#REF!		#REF!		#REF!		#REF!		#REF!		#REF!		#REF!		#REF!		#REF!
#REF!		#REF!		#REF!		#REF!		#REF!		#REF!		#REF!		#REF!		#REF!		#REF!		#REF!		#REF!		#REF!		#REF!		#REF!		#REF!
#REF!		#REF!		#REF!		#REF!		#REF!		#REF!		#REF!		#REF!		#REF!		#REF!		#REF!		#REF!		#REF!		#REF!		#REF!		#REF!
#REF!		#REF!		#REF!		#REF!		#REF!		#REF!		#REF!		#REF!		#REF!		#REF!		#REF!		#REF!		#REF!		#REF!		#REF!		#REF!
#REF!		#REF!		#REF!		#REF!		#REF!		#REF!		#REF!		#REF!		#REF!		#REF!		#REF!		#REF!		#REF!		#REF!		#REF!		#REF!
#REF!		#REF!		#REF!		#REF!		#REF!		#REF!		#REF!		#REF!		#REF!		#REF!		#REF!		#REF!		#REF!		#REF!		#REF!		#REF!
#REF!		#REF!		#REF!		#REF!		#REF!		#REF!		#REF!		#REF!		#REF!		#REF!		#REF!		#REF!		#REF!		#REF!		#REF!		#REF!
#REF!		#REF!		#REF!		#REF!		#REF!		#REF!		#REF!		#REF!		#REF!		#REF!		#REF!		#REF!		#REF!		#REF!		#REF!		#REF!
#REF!		#REF!		#REF!		#REF!		#REF!		#REF!		#REF!		#REF!		#REF!		#REF!		#REF!		#REF!		#REF!		#REF!		#REF!		#REF!
#REF!		#REF!		#REF!		#REF!		#REF!		#REF!		#REF!		#REF!		#REF!		#REF!		#REF!		#REF!		#REF!		#REF!		#REF!		#REF!
#REF!		#REF!		#REF!		#REF!		#REF!		#REF!		#REF!		#REF!		#REF!		#REF!		#REF!		#REF!		#REF!		#REF!		#REF!		#REF!
#REF!		#REF!		#REF!		#REF!		#REF!		#REF!		#REF!		#REF!		#REF!		#REF!		#REF!		#REF!		#REF!		#REF!		#REF!		#REF!
#REF!		#REF!		#REF!		#REF!		#REF!		#REF!		#REF!		#REF!		#REF!		#REF!		#REF!		#REF!		#REF!		#REF!		#REF!		#REF!
#REF!		#REF!		#REF!		#REF!		#REF!		#REF!		#REF!		#REF!		#REF!		#REF!		#REF!		#REF!		#REF!		#REF!		#REF!		#REF!
#REF!		#REF!		#REF!		#REF!		#REF!		#REF!		#REF!		#REF!		#REF!		#REF!		#REF!		#REF!		#REF!		#REF!		#REF!		#REF!
#REF!		#REF!		#REF!		#REF!		#REF!		#REF!		#REF!		#REF!		#REF!		#REF!		#REF!		#REF!		#REF!		#REF!		#REF!		#REF!
#REF!		#REF!		#REF!		#REF!		#REF!		#REF!		#REF!		#REF!		#REF!		#REF!		#REF!		#REF!		#REF!		#REF!		#REF!		#REF!
#REF!		#REF!		#REF!		#REF!		#REF!		#REF!		#REF!		#REF!		#REF!		#REF!		#REF!		#REF!		#REF!		#REF!		#REF!		#REF!
#REF!		#REF!		#REF!		#REF!		#REF!		#REF!		#REF!		#REF!		#REF!		#REF!		#REF!		#REF!		#REF!		#REF!		#REF!		#REF!
#REF!		#REF!		#REF!		#REF!		#REF!		#REF!		#REF!		#REF!		#REF!		#REF!		#REF!		#REF!		#REF!		#REF!		#REF!		#REF!
#REF!		#REF!		#REF!		#REF!		#REF!		#REF!		#REF!		#REF!		#REF!		#REF!		#REF!		#REF!		#REF!		#REF!		#REF!		#REF!
#REF!		#REF!		#REF!		#REF!		#REF!		#REF!		#REF!		#REF!		#REF!		#REF!		#REF!		#REF!		#REF!		#REF!		#REF!		#REF!
#REF!		#REF!		#REF!		#REF!		#REF!		#REF!		#REF!		#REF!		#REF!		#REF!		#REF!		#REF!		#REF!		#REF!		#REF!		#REF!
#REF!		#REF!		#REF!		#REF!		#REF!		#REF!		#REF!		#REF!		#REF!		#REF!		#REF!		#REF!		#REF!		#REF!		#REF!		#REF!
#REF!		#REF!		#REF!		#REF!		#REF!		#REF!		#REF!		#REF!		#REF!		#REF!		#REF!		#REF!		#REF!		#REF!		#REF!		#REF!
#REF!		#REF!		#REF!		#REF!		#REF!		#REF!		#REF!		#REF!		#REF!		#REF!		#REF!		#REF!		#REF!		#REF!		#REF!		#REF!
#REF!		#REF!		#REF!		#REF!		#REF!		#REF!		#REF!		#REF!		#REF!		#REF!		#REF!		#REF!		#REF!		#REF!		#REF!		#REF!
#REF!		#REF!		#REF!		#REF!		#REF!		#REF!		#REF!		#REF!		#REF!		#REF!		#REF!		#REF!		#REF!		#REF!		#REF!		#REF!
#REF!		#REF!		#REF!		#REF!		#REF!		#REF!		#REF!		#REF!		#REF!		#REF!		#REF!		#REF!		#REF!		#REF!		#REF!		#REF!
#REF!		#REF!		#REF!		#REF!		#REF!		#REF!		#REF!		#REF!		#REF!		#REF!		#REF!		#REF!		#REF!		#REF!		#REF!		#REF!
#REF!		#REF!		#REF!		#REF!		#REF!		#REF!		#REF!		#REF!		#REF!		#REF!		#REF!		#REF!		#REF!		#REF!		#REF!		#REF!
#REF!		#REF!		#REF!		#REF!		#REF!		#REF!		#REF!		#REF!		#REF!		#REF!		#REF!		#REF!		#REF!		#REF!		#REF!		#REF!
#REF!		#REF!		#REF!		#REF!		#REF!		#REF!		#REF!		#REF!		#REF!		#REF!		#REF!		#REF!		#REF!		#REF!		#REF!		#REF!
#REF!		#REF!		#REF!		#REF!		#REF!		#REF!		#REF!		#REF!		#REF!		#REF!		#REF!		#REF!		#REF!		#REF!		#REF!		#REF!
#REF!		#REF!		#REF!		#REF!		#REF!		#REF!		#REF!		#REF!		#REF!		#REF!		#REF!		#REF!		#REF!		#REF!		#REF!		#REF!
#REF!		#REF!		#REF!		#REF!		#REF!		#REF!		#REF!		#REF!		#REF!		#REF!		#REF!		#REF!		#REF!		#REF!		#REF!		#REF!
#REF!		#REF!		#REF!		#REF!		#REF!		#REF!		#REF!		#REF!		#REF!		#REF!		#REF!		#REF!		#REF!		#REF!		#REF!		#REF!
#REF!		#REF!		#REF!		#REF!		#REF!		#REF!		#REF!		#REF!		#REF!		#REF!		#REF!		#REF!		#REF!		#REF!		#REF!		#REF!
#REF!		#REF!		#REF!		#REF!		#REF!		#REF!		#REF!		#REF!		#REF!		#REF!		#REF!		#REF!		#REF!		#REF!		#REF!		#REF!
#REF!		#REF!		#REF!		#REF!		#REF!		#REF!		#REF!		#REF!		#REF!		#REF!		#REF!		#REF!		#REF!		#REF!		#REF!		#REF!
#REF!		#REF!		#REF!		#REF!		#REF!		#REF!		#REF!		#REF!		#REF!		#REF!		#REF!		#REF!		#REF!		#REF!		#REF!		#REF!
#REF!		#REF!		#REF!		#REF!		#REF!		#REF!		#REF!		#REF!		#REF!		#REF!		#REF!		#REF!		#REF!		#REF!		#REF!		#REF!
#REF!		#REF!		#REF!		#REF!		#REF!		#REF!		#REF!		#REF!		#REF!		#REF!		#REF!		#REF!		#REF!		#REF!		#REF!		#REF!
#REF!		#REF!		#REF!		#REF!		#REF!		#REF!		#REF!		#REF!		#REF!		#REF!		#REF!		#REF!		#REF!		#REF!		#REF!		#REF!
#REF!		#REF!		#REF!		#REF!		#REF!		#REF!		#REF!		#REF!		#REF!		#REF!		#REF!		#REF!		#REF!		#REF!		#REF!		#REF!
#REF!		#REF!		#REF!		#REF!		#REF!		#REF!		#REF!		#REF!		#REF!		#REF!		#REF!		#REF!		#REF!		#REF!		#REF!		#REF!
#REF!		#REF!		#REF!		#REF!		#REF!		#REF!		#REF!		#REF!		#REF!		#REF!		#REF!		#REF!		#REF!		#REF!		#REF!		#REF!
#REF!		#REF!		#REF!		#REF!		#REF!		#REF!		#REF!		#REF!		#REF!		#REF!		#REF!		#REF!		#REF!		#REF!		#REF!		#REF!
#REF!		#REF!		#REF!		#REF!		#REF!		#REF!		#REF!		#REF!		#REF!		#REF!		#REF!		#REF!		#REF!		#REF!		#REF!		#REF!
#REF!		#REF!		#REF!		#REF!		#REF!		#REF!		#REF!		#REF!		#REF!		#REF!		#REF!		#REF!		#REF!		#REF!		#REF!		#REF!
#REF!		#REF!		#REF!		#REF!		#REF!		#REF!		#REF!		#REF!		#REF!		#REF!		#REF!		#REF!		#REF!		#REF!		#REF!		#REF!
#REF!		#REF!		#REF!		#REF!		#REF!		#REF!		#REF!		#REF!		#REF!		#REF!		#REF!		#REF!		#REF!		#REF!		#REF!		#REF!
#REF!		#REF!		#REF!		#REF!		#REF!		#REF!		#REF!		#REF!		#REF!		#REF!		#REF!		#REF!		#REF!		#REF!		#REF!		#REF!
#REF!		#REF!		#REF!		#REF!		#REF!		#REF!		#REF!		#REF!		#REF!		#REF!		#REF!		#REF!		#REF!		#REF!		#REF!		#REF!
#REF!		#REF!		#REF!		#REF!		#REF!		#REF!		#REF!		#REF!		#REF!		#REF!		#REF!		#REF!		#REF!		#REF!		#REF!		#REF!
#REF!		#REF!		#REF!		#REF!		#REF!		#REF!		#REF!		#REF!		#REF!		#REF!		#REF!		#REF!		#REF!		#REF!		#REF!		#REF!
#REF!		#REF!		#REF!		#REF!		#REF!		#REF!		#REF!		#REF!		#REF!		#REF!		#REF!		#REF!		#REF!		#REF!		#REF!		#REF!
#REF!		#REF!		#REF!		#REF!		#REF!		#REF!		#REF!		#REF!		#REF!		#REF!		#REF!		#REF!		#REF!		#REF!		#REF!		#REF!
#REF!		#REF!		#REF!		#REF!		#REF!		#REF!		#REF!		#REF!		#REF!		#REF!		#REF!		#REF!		#REF!		#REF!		#REF!		#REF!
#REF!		#REF!		#REF!		#REF!		#REF!		#REF!		#REF!		#REF!		#REF!		#REF!		#REF!		#REF!		#REF!		#REF!		#REF!		#REF!
#REF!		#REF!		#REF!		#REF!		#REF!		#REF!		#REF!		#REF!		#REF!		#REF!		#REF!		#REF!		#REF!		#REF!		#REF!		#REF!
#REF!		#REF!		#REF!		#REF!		#REF!		#REF!		#REF!		#REF!		#REF!		#REF!		#REF!		#REF!		#REF!		#REF!		#REF!		#REF!
#REF!		#REF!		#REF!		#REF!		#REF!		#REF!		#REF!		#REF!		#REF!		#REF!		#REF!		#REF!		#REF!		#REF!		#REF!		#REF!
#REF!		#REF!		#REF!		#REF!		#REF!		#REF!		#REF!		#REF!		#REF!		#REF!		#REF!		#REF!		#REF!		#REF!		#REF!		#REF!
#REF!		#REF!		#REF!		#REF!		#REF!		#REF!		#REF!		#REF!		#REF!		#REF!		#REF!		#REF!		#REF!		#REF!		#REF!		#REF!
#REF!		#REF!		#REF!		#REF!		#REF!		#REF!		#REF!		#REF!		#REF!		#REF!		#REF!		#REF!		#REF!		#REF!		#REF!		#REF!
#REF!		#REF!		#REF!		#REF!		#REF!		#REF!		#REF!		#REF!		#REF!		#REF!		#REF!		#REF!		#REF!		#REF!		#REF!		#REF!
#REF!		#REF!		#REF!		#REF!		#REF!		#REF!		#REF!		#REF!		#REF!		#REF!		#REF!		#REF!		#REF!		#REF!		#REF!		#REF!
#REF!		#REF!		#REF!		#REF!		#REF!		#REF!		#REF!		#REF!		#REF!		#REF!		#REF!		#REF!		#REF!		#REF!		#REF!		#REF!
#REF!		#REF!		#REF!		#REF!		#REF!		#REF!		#REF!		#REF!		#REF!		#REF!		#REF!		#REF!		#REF!		#REF!		#REF!		#REF!
#REF!		#REF!		#REF!		#REF!		#REF!		#REF!		#REF!		#REF!		#REF!		#REF!		#REF!		#REF!		#REF!		#REF!		#REF!		#REF!
#REF!		#REF!		#REF!		#REF!		#REF!		#REF!		#REF!		#REF!		#REF!		#REF!		#REF!		#REF!		#REF!		#REF!		#REF!		#REF!
#REF!		#REF!		#REF!		#REF!		#REF!		#REF!		#REF!		#REF!		#REF!		#REF!		#REF!		#REF!		#REF!		#REF!		#REF!		#REF!
#REF!		#REF!		#REF!		#REF!		#REF!		#REF!		#REF!		#REF!		#REF!		#REF!		#REF!		#REF!		#REF!		#REF!		#REF!		#REF!
#REF!		#REF!		#REF!		#REF!		#REF!		#REF!		#REF!		#REF!		#REF!		#REF!		#REF!		#REF!		#REF!		#REF!		#REF!		#REF!
#REF!		#REF!		#REF!		#REF!		#REF!		#REF!		#REF!		#REF!		#REF!		#REF!		#REF!		#REF!		#REF!		#REF!		#REF!		#REF!
#REF!		#REF!		#REF!		#REF!		#REF!		#REF!		#REF!		#REF!		#REF!		#REF!		#REF!		#REF!		#REF!		#REF!		#REF!		#REF!
#REF!		#REF!		#REF!		#REF!		#REF!		#REF!		#REF!		#REF!		#REF!		#REF!		#REF!		#REF!		#REF!		#REF!		#REF!		#REF!
#REF!		#REF!		#REF!		#REF!		#REF!		#REF!		#REF!		#REF!		#REF!		#REF!		#REF!		#REF!		#REF!		#REF!		#REF!		#REF!
#REF!		#REF!		#REF!		#REF!		#REF!		#REF!		#REF!		#REF!		#REF!		#REF!		#REF!		#REF!		#REF!		#REF!		#REF!		#REF!
#REF!		#REF!		#REF!		#REF!		#REF!		#REF!		#REF!		#REF!		#REF!		#REF!		#REF!		#REF!		#REF!		#REF!		#REF!		#REF!
#REF!		#REF!		#REF!		#REF!		#REF!		#REF!		#REF!		#REF!		#REF!		#REF!		#REF!		#REF!		#REF!		#REF!		#REF!		#REF!
#REF!		#REF!		#REF!		#REF!		#REF!		#REF!		#REF!		#REF!		#REF!		#REF!		#REF!		#REF!		#REF!		#REF!		#REF!		#REF!
#REF!		#REF!		#REF!		#REF!		#REF!		#REF!		#REF!		#REF!		#REF!		#REF!		#REF!		#REF!		#REF!		#REF!		#REF!		#REF!
#REF!		#REF!		#REF!		#REF!		#REF!		#REF!		#REF!		#REF!		#REF!		#REF!		#REF!		#REF!		#REF!		#REF!		#REF!		#REF!
#REF!		#REF!		#REF!		#REF!		#REF!		#REF!		#REF!		#REF!		#REF!		#REF!		#REF!		#REF!		#REF!		#REF!		#REF!		#REF!
#REF!		#REF!		#REF!		#REF!		#REF!		#REF!		#REF!		#REF!		#REF!		#REF!		#REF!		#REF!		#REF!		#REF!		#REF!		#REF!
#REF!		#REF!		#REF!		#REF!		#REF!		#REF!		#REF!		#REF!		#REF!		#REF!		#REF!		#REF!		#REF!		#REF!		#REF!		#REF!
#REF!		#REF!		#REF!		#REF!		#REF!		#REF!		#REF!		#REF!		#REF!		#REF!		#REF!		#REF!		#REF!		#REF!		#REF!		#REF!
#REF!		#REF!		#REF!		#REF!		#REF!		#REF!		#REF!		#REF!		#REF!		#REF!		#REF!		#REF!		#REF!		#REF!		#REF!		#REF!
#REF!		#REF!		#REF!		#REF!		#REF!		#REF!		#REF!		#REF!		#REF!		#REF!		#REF!		#REF!		#REF!		#REF!		#REF!		#REF!
#REF!		#REF!		#REF!		#REF!		#REF!		#REF!		#REF!		#REF!		#REF!		#REF!		#REF!		#REF!		#REF!		#REF!		#REF!		#REF!
#REF!		#REF!		#REF!		#REF!		#REF!		#REF!		#REF!		#REF!		#REF!		#REF!		#REF!		#REF!		#REF!		#REF!		#REF!		#REF!
#REF!		#REF!		#REF!		#REF!		#REF!		#REF!		#REF!		#REF!		#REF!		#REF!		#REF!		#REF!		#REF!		#REF!		#REF!		#REF!
#REF!		#REF!		#REF!		#REF!		#REF!		#REF!		#REF!		#REF!		#REF!		#REF!		#REF!		#REF!		#REF!		#REF!		#REF!		#REF!
#REF!		#REF!		#REF!		#REF!		#REF!		#REF!		#REF!		#REF!		#REF!		#REF!		#REF!		#REF!		#REF!		#REF!		#REF!		#REF!
#REF!		#REF!		#REF!		#REF!		#REF!		#REF!		#REF!		#REF!		#REF!		#REF!		#REF!		#REF!		#REF!		#REF!		#REF!		#REF!
#REF!		#REF!		#REF!		#REF!		#REF!		#REF!		#REF!		#REF!		#REF!		#REF!		#REF!		#REF!		#REF!		#REF!		#REF!		#REF!
#REF!		#REF!		#REF!		#REF!		#REF!		#REF!		#REF!		#REF!		#REF!		#REF!		#REF!		#REF!		#REF!		#REF!		#REF!		#REF!
#REF!		#REF!		#REF!		#REF!		#REF!		#REF!		#REF!		#REF!		#REF!		#REF!		#REF!		#REF!		#REF!		#REF!		#REF!		#REF!
#REF!		#REF!		#REF!		#REF!		#REF!		#REF!		#REF!		#REF!		#REF!		#REF!		#REF!		#REF!		#REF!		#REF!		#REF!		#REF!
#REF!		#REF!		#REF!		#REF!		#REF!		#REF!		#REF!		#REF!		#REF!		#REF!		#REF!		#REF!		#REF!		#REF!		#REF!		#REF!
#REF!		#REF!		#REF!		#REF!		#REF!		#REF!		#REF!		#REF!		#REF!		#REF!		#REF!		#REF!		#REF!		#REF!		#REF!		#REF!
#REF!		#REF!		#REF!		#REF!		#REF!		#REF!		#REF!		#REF!		#REF!		#REF!		#REF!		#REF!		#REF!		#REF!		#REF!		#REF!
#REF!		#REF!		#REF!		#REF!		#REF!		#REF!		#REF!		#REF!		#REF!		#REF!		#REF!		#REF!		#REF!		#REF!		#REF!		#REF!
#REF!		#REF!		#REF!		#REF!		#REF!		#REF!		#REF!		#REF!		#REF!		#REF!		#REF!		#REF!		#REF!		#REF!		#REF!		#REF!
#REF!		#REF!		#REF!		#REF!		#REF!		#REF!		#REF!		#REF!		#REF!		#REF!		#REF!		#REF!		#REF!		#REF!		#REF!		#REF!
#REF!		#REF!		#REF!		#REF!		#REF!		#REF!		#REF!		#REF!		#REF!		#REF!		#REF!		#REF!		#REF!		#REF!		#REF!		#REF!
#REF!		#REF!		#REF!		#REF!		#REF!		#REF!		#REF!		#REF!		#REF!		#REF!		#REF!		#REF!		#REF!		#REF!		#REF!		#REF!
#REF!		#REF!		#REF!		#REF!		#REF!		#REF!		#REF!		#REF!		#REF!		#REF!		#REF!		#REF!		#REF!		#REF!		#REF!		#REF!
#REF!		#REF!		#REF!		#REF!		#REF!		#REF!		#REF!		#REF!		#REF!		#REF!		#REF!		#REF!		#REF!		#REF!		#REF!		#REF!
#REF!		#REF!		#REF!		#REF!		#REF!		#REF!		#REF!		#REF!		#REF!		#REF!		#REF!		#REF!		#REF!		#REF!		#REF!		#REF!
#REF!		#REF!		#REF!		#REF!		#REF!		#REF!		#REF!		#REF!		#REF!		#REF!		#REF!		#REF!		#REF!		#REF!		#REF!		#REF!
#REF!		#REF!		#REF!		#REF!		#REF!		#REF!		#REF!		#REF!		#REF!		#REF!		#REF!		#REF!		#REF!		#REF!		#REF!		#REF!
#REF!		#REF!		#REF!		#REF!		#REF!		#REF!		#REF!		#REF!		#REF!		#REF!		#REF!		#REF!		#REF!		#REF!		#REF!		#REF!
#REF!		#REF!		#REF!		#REF!		#REF!		#REF!		#REF!		#REF!		#REF!		#REF!		#REF!		#REF!		#REF!		#REF!		#REF!		#REF!
#REF!		#REF!		#REF!		#REF!		#REF!		#REF!		#REF!		#REF!		#REF!		#REF!		#REF!		#REF!		#REF!		#REF!		#REF!		#REF!
#REF!		#REF!		#REF!		#REF!		#REF!		#REF!		#REF!		#REF!		#REF!		#REF!		#REF!		#REF!		#REF!		#REF!		#REF!		#REF!
#REF!		#REF!		#REF!		#REF!		#REF!		#REF!		#REF!		#REF!		#REF!		#REF!		#REF!		#REF!		#REF!		#REF!		#REF!		#REF!
#REF!		#REF!		#REF!		#REF!		#REF!		#REF!		#REF!		#REF!		#REF!		#REF!		#REF!		#REF!		#REF!		#REF!		#REF!		#REF!
#REF!		#REF!		#REF!		#REF!		#REF!		#REF!		#REF!		#REF!		#REF!		#REF!		#REF!		#REF!		#REF!		#REF!		#REF!		#REF!
#REF!		#REF!		#REF!		#REF!		#REF!		#REF!		#REF!		#REF!		#REF!		#REF!		#REF!		#REF!		#REF!		#REF!		#REF!		#REF!
#REF!		#REF!		#REF!		#REF!		#REF!		#REF!		#REF!		#REF!		#REF!		#REF!		#REF!		#REF!		#REF!		#REF!		#REF!		#REF!
#REF!		#REF!		#REF!		#REF!		#REF!		#REF!		#REF!		#REF!		#REF!		#REF!		#REF!		#REF!		#REF!		#REF!		#REF!		#REF!
#REF!		#REF!		#REF!		#REF!		#REF!		#REF!		#REF!		#REF!		#REF!		#REF!		#REF!		#REF!		#REF!		#REF!		#REF!		#REF!
#REF!		#REF!		#REF!		#REF!		#REF!		#REF!		#REF!		#REF!		#REF!		#REF!		#REF!		#REF!		#REF!		#REF!		#REF!		#REF!
#REF!		#REF!		#REF!		#REF!		#REF!		#REF!		#REF!		#REF!		#REF!		#REF!		#REF!		#REF!		#REF!		#REF!		#REF!		#REF!
#REF!		#REF!		#REF!		#REF!		#REF!		#REF!		#REF!		#REF!		#REF!		#REF!		#REF!		#REF!		#REF!		#REF!		#REF!		#REF!
#REF!		#REF!		#REF!		#REF!		#REF!		#REF!		#REF!		#REF!		#REF!		#REF!		#REF!		#REF!		#REF!		#REF!		#REF!		#REF!
#REF!		#REF!		#REF!		#REF!		#REF!		#REF!		#REF!		#REF!		#REF!		#REF!		#REF!		#REF!		#REF!		#REF!		#REF!		#REF!
#REF!		#REF!		#REF!		#REF!		#REF!		#REF!		#REF!		#REF!		#REF!		#REF!		#REF!		#REF!		#REF!		#REF!		#REF!		#REF!
#REF!		#REF!		#REF!		#REF!		#REF!		#REF!		#REF!		#REF!		#REF!		#REF!		#REF!		#REF!		#REF!		#REF!		#REF!		#REF!
#REF!		#REF!		#REF!		#REF!		#REF!		#REF!		#REF!		#REF!		#REF!		#REF!		#REF!		#REF!		#REF!		#REF!		#REF!		#REF!
#REF!		#REF!		#REF!		#REF!		#REF!		#REF!		#REF!		#REF!		#REF!		#REF!		#REF!		#REF!		#REF!		#REF!		#REF!		#REF!
#REF!		#REF!		#REF!		#REF!		#REF!		#REF!		#REF!		#REF!		#REF!		#REF!		#REF!		#REF!		#REF!		#REF!		#REF!		#REF!
#REF!		#REF!		#REF!		#REF!		#REF!		#REF!		#REF!		#REF!		#REF!		#REF!		#REF!		#REF!		#REF!		#REF!		#REF!		#REF!
#REF!		#REF!		#REF!		#REF!		#REF!		#REF!		#REF!		#REF!		#REF!		#REF!		#REF!		#REF!		#REF!		#REF!		#REF!		#REF!
#REF!		#REF!		#REF!		#REF!		#REF!		#REF!		#REF!		#REF!		#REF!		#REF!		#REF!		#REF!		#REF!		#REF!		#REF!		#REF!
#REF!		#REF!		#REF!		#REF!		#REF!		#REF!		#REF!		#REF!		#REF!		#REF!		#REF!		#REF!		#REF!		#REF!		#REF!		#REF!
#REF!		#REF!		#REF!		#REF!		#REF!		#REF!		#REF!		#REF!		#REF!		#REF!		#REF!		#REF!		#REF!		#REF!		#REF!		#REF!
#REF!		#REF!		#REF!		#REF!		#REF!		#REF!		#REF!		#REF!		#REF!		#REF!		#REF!		#REF!		#REF!		#REF!		#REF!		#REF!
#REF!		#REF!		#REF!		#REF!		#REF!		#REF!		#REF!		#REF!		#REF!		#REF!		#REF!		#REF!		#REF!		#REF!		#REF!		#REF!
#REF!		#REF!		#REF!		#REF!		#REF!		#REF!		#REF!		#REF!		#REF!		#REF!		#REF!		#REF!		#REF!		#REF!		#REF!		#REF!
#REF!		#REF!		#REF!		#REF!		#REF!		#REF!		#REF!		#REF!		#REF!		#REF!		#REF!		#REF!		#REF!		#REF!		#REF!		#REF!
#REF!		#REF!		#REF!		#REF!		#REF!		#REF!		#REF!		#REF!		#REF!		#REF!		#REF!		#REF!		#REF!		#REF!		#REF!		#REF!
#REF!		#REF!		#REF!		#REF!		#REF!		#REF!		#REF!		#REF!		#REF!		#REF!		#REF!		#REF!		#REF!		#REF!		#REF!		#REF!
#REF!		#REF!		#REF!		#REF!		#REF!		#REF!		#REF!		#REF!		#REF!		#REF!		#REF!		#REF!		#REF!		#REF!		#REF!		#REF!
#REF!		#REF!		#REF!		#REF!		#REF!		#REF!		#REF!		#REF!		#REF!		#REF!		#REF!		#REF!		#REF!		#REF!		#REF!		#REF!
#REF!		#REF!		#REF!		#REF!		#REF!		#REF!		#REF!		#REF!		#REF!		#REF!		#REF!		#REF!		#REF!		#REF!		#REF!		#REF!
#REF!		#REF!		#REF!		#REF!		#REF!		#REF!		#REF!		#REF!		#REF!		#REF!		#REF!		#REF!		#REF!		#REF!		#REF!		#REF!
#REF!		#REF!		#REF!		#REF!		#REF!		#REF!		#REF!		#REF!		#REF!		#REF!		#REF!		#REF!		#REF!		#REF!		#REF!		#REF!
#REF!		#REF!		#REF!		#REF!		#REF!		#REF!		#REF!		#REF!		#REF!		#REF!		#REF!		#REF!		#REF!		#REF!		#REF!		#REF!
#REF!		#REF!		#REF!		#REF!		#REF!		#REF!		#REF!		#REF!		#REF!		#REF!		#REF!		#REF!		#REF!		#REF!		#REF!		#REF!
#REF!		#REF!		#REF!		#REF!		#REF!		#REF!		#REF!		#REF!		#REF!		#REF!		#REF!		#REF!		#REF!		#REF!		#REF!		#REF!
#REF!		#REF!		#REF!		#REF!		#REF!		#REF!		#REF!		#REF!		#REF!		#REF!		#REF!		#REF!		#REF!		#REF!		#REF!		#REF!
#REF!		#REF!		#REF!		#REF!		#REF!		#REF!		#REF!		#REF!		#REF!		#REF!		#REF!		#REF!		#REF!		#REF!		#REF!		#REF!
#REF!		#REF!		#REF!		#REF!		#REF!		#REF!		#REF!		#REF!		#REF!		#REF!		#REF!		#REF!		#REF!		#REF!		#REF!		#REF!
#REF!		#REF!		#REF!		#REF!		#REF!		#REF!		#REF!		#REF!		#REF!		#REF!		#REF!		#REF!		#REF!		#REF!		#REF!		#REF!
#REF!		#REF!		#REF!		#REF!		#REF!		#REF!		#REF!		#REF!		#REF!		#REF!		#REF!		#REF!		#REF!		#REF!		#REF!		#REF!
#REF!		#REF!		#REF!		#REF!		#REF!		#REF!		#REF!		#REF!		#REF!		#REF!		#REF!		#REF!		#REF!		#REF!		#REF!		#REF!
#REF!		#REF!		#REF!		#REF!		#REF!		#REF!		#REF!		#REF!		#REF!		#REF!		#REF!		#REF!		#REF!		#REF!		#REF!		#REF!
#REF!		#REF!		#REF!		#REF!		#REF!		#REF!		#REF!		#REF!		#REF!		#REF!		#REF!		#REF!		#REF!		#REF!		#REF!		#REF!
#REF!		#REF!		#REF!		#REF!		#REF!		#REF!		#REF!		#REF!		#REF!		#REF!		#REF!		#REF!		#REF!		#REF!		#REF!		#REF!
#REF!		#REF!		#REF!		#REF!		#REF!		#REF!		#REF!		#REF!		#REF!		#REF!		#REF!		#REF!		#REF!		#REF!		#REF!		#REF!
#REF!		#REF!		#REF!		#REF!		#REF!		#REF!		#REF!		#REF!		#REF!		#REF!		#REF!		#REF!		#REF!		#REF!		#REF!		#REF!
#REF!		#REF!		#REF!		#REF!		#REF!		#REF!		#REF!		#REF!		#REF!		#REF!		#REF!		#REF!		#REF!		#REF!		#REF!		#REF!
#REF!		#REF!		#REF!		#REF!		#REF!		#REF!		#REF!		#REF!		#REF!		#REF!		#REF!		#REF!		#REF!		#REF!		#REF!		#REF!
#REF!		#REF!		#REF!		#REF!		#REF!		#REF!		#REF!		#REF!		#REF!		#REF!		#REF!		#REF!		#REF!		#REF!		#REF!		#REF!
#REF!		#REF!		#REF!		#REF!		#REF!		#REF!		#REF!		#REF!		#REF!		#REF!		#REF!		#REF!		#REF!		#REF!		#REF!		#REF!
#REF!		#REF!		#REF!		#REF!		#REF!		#REF!		#REF!		#REF!		#REF!		#REF!		#REF!		#REF!		#REF!		#REF!		#REF!		#REF!
#REF!		#REF!		#REF!		#REF!		#REF!		#REF!		#REF!		#REF!		#REF!		#REF!		#REF!		#REF!		#REF!		#REF!		#REF!		#REF!
#REF!		#REF!		#REF!		#REF!		#REF!		#REF!		#REF!		#REF!		#REF!		#REF!		#REF!		#REF!		#REF!		#REF!		#REF!		#REF!
#REF!		#REF!		#REF!		#REF!		#REF!		#REF!		#REF!		#REF!		#REF!		#REF!		#REF!		#REF!		#REF!		#REF!		#REF!		#REF!
#REF!		#REF!		#REF!		#REF!		#REF!		#REF!		#REF!		#REF!		#REF!		#REF!		#REF!		#REF!		#REF!		#REF!		#REF!		#REF!
#REF!		#REF!		#REF!		#REF!		#REF!		#REF!		#REF!		#REF!		#REF!		#REF!		#REF!		#REF!		#REF!		#REF!		#REF!		#REF!
#REF!		#REF!		#REF!		#REF!		#REF!		#REF!		#REF!		#REF!		#REF!		#REF!		#REF!		#REF!		#REF!		#REF!		#REF!		#REF!
#REF!		#REF!		#REF!		#REF!		#REF!		#REF!		#REF!		#REF!		#REF!		#REF!		#REF!		#REF!		#REF!		#REF!		#REF!		#REF!
#REF!		#REF!		#REF!		#REF!		#REF!		#REF!		#REF!		#REF!		#REF!		#REF!		#REF!		#REF!		#REF!		#REF!		#REF!		#REF!
#REF!		#REF!		#REF!		#REF!		#REF!		#REF!		#REF!		#REF!		#REF!		#REF!		#REF!		#REF!		#REF!		#REF!		#REF!		#REF!
#REF!		#REF!		#REF!		#REF!		#REF!		#REF!		#REF!		#REF!		#REF!		#REF!		#REF!		#REF!		#REF!		#REF!		#REF!		#REF!
#REF!		#REF!		#REF!		#REF!		#REF!		#REF!		#REF!		#REF!		#REF!		#REF!		#REF!		#REF!		#REF!		#REF!		#REF!		#REF!
#REF!		#REF!		#REF!		#REF!		#REF!		#REF!		#REF!		#REF!		#REF!		#REF!		#REF!		#REF!		#REF!		#REF!		#REF!		#REF!
#REF!		#REF!		#REF!		#REF!		#REF!		#REF!		#REF!		#REF!		#REF!		#REF!		#REF!		#REF!		#REF!		#REF!		#REF!		#REF!
#REF!		#REF!		#REF!		#REF!		#REF!		#REF!		#REF!		#REF!		#REF!		#REF!		#REF!		#REF!		#REF!		#REF!		#REF!		#REF!
#REF!		#REF!		#REF!		#REF!		#REF!		#REF!		#REF!		#REF!		#REF!		#REF!		#REF!		#REF!		#REF!		#REF!		#REF!		#REF!
#REF!		#REF!		#REF!		#REF!		#REF!		#REF!		#REF!		#REF!		#REF!		#REF!		#REF!		#REF!		#REF!		#REF!		#REF!		#REF!
#REF!		#REF!		#REF!		#REF!		#REF!		#REF!		#REF!		#REF!		#REF!		#REF!		#REF!		#REF!		#REF!		#REF!		#REF!		#REF!
#REF!		#REF!		#REF!		#REF!		#REF!		#REF!		#REF!		#REF!		#REF!		#REF!		#REF!		#REF!		#REF!		#REF!		#REF!		#REF!
#REF!		#REF!		#REF!		#REF!		#REF!		#REF!		#REF!		#REF!		#REF!		#REF!		#REF!		#REF!		#REF!		#REF!		#REF!		#REF!
#REF!		#REF!		#REF!		#REF!		#REF!		#REF!		#REF!		#REF!		#REF!		#REF!		#REF!		#REF!		#REF!		#REF!		#REF!		#REF!
#REF!		#REF!		#REF!		#REF!		#REF!		#REF!		#REF!		#REF!		#REF!		#REF!		#REF!		#REF!		#REF!		#REF!		#REF!		#REF!
#REF!		#REF!		#REF!		#REF!		#REF!		#REF!		#REF!		#REF!		#REF!		#REF!		#REF!		#REF!		#REF!		#REF!		#REF!		#REF!
#REF!		#REF!		#REF!		#REF!		#REF!		#REF!		#REF!		#REF!		#REF!		#REF!		#REF!		#REF!		#REF!		#REF!		#REF!		#REF!
#REF!		#REF!		#REF!		#REF!		#REF!		#REF!		#REF!		#REF!		#REF!		#REF!		#REF!		#REF!		#REF!		#REF!		#REF!		#REF!
#REF!		#REF!		#REF!		#REF!		#REF!		#REF!		#REF!		#REF!		#REF!		#REF!		#REF!		#REF!		#REF!		#REF!		#REF!		#REF!
#REF!		#REF!		#REF!		#REF!		#REF!		#REF!		#REF!		#REF!		#REF!		#REF!		#REF!		#REF!		#REF!		#REF!		#REF!		#REF!
#REF!		#REF!		#REF!		#REF!		#REF!		#REF!		#REF!		#REF!		#REF!		#REF!		#REF!		#REF!		#REF!		#REF!		#REF!		#REF!
#REF!		#REF!		#REF!		#REF!		#REF!		#REF!		#REF!		#REF!		#REF!		#REF!		#REF!		#REF!		#REF!		#REF!		#REF!		#REF!
#REF!		#REF!		#REF!		#REF!		#REF!		#REF!		#REF!		#REF!		#REF!		#REF!		#REF!		#REF!		#REF!		#REF!		#REF!		#REF!
#REF!		#REF!		#REF!		#REF!		#REF!		#REF!		#REF!		#REF!		#REF!		#REF!		#REF!		#REF!		#REF!		#REF!		#REF!		#REF!
#REF!		#REF!		#REF!		#REF!		#REF!		#REF!		#REF!		#REF!		#REF!		#REF!		#REF!		#REF!		#REF!		#REF!		#REF!		#REF!
#REF!		#REF!		#REF!		#REF!		#REF!		#REF!		#REF!		#REF!		#REF!		#REF!		#REF!		#REF!		#REF!		#REF!		#REF!		#REF!
#REF!		#REF!		#REF!		#REF!		#REF!		#REF!		#REF!		#REF!		#REF!		#REF!		#REF!		#REF!		#REF!		#REF!		#REF!		#REF!
#REF!		#REF!		#REF!		#REF!		#REF!		#REF!		#REF!		#REF!		#REF!		#REF!		#REF!		#REF!		#REF!		#REF!		#REF!		#REF!
#REF!		#REF!		#REF!		#REF!		#REF!		#REF!		#REF!		#REF!		#REF!		#REF!		#REF!		#REF!		#REF!		#REF!		#REF!		#REF!
#REF!		#REF!		#REF!		#REF!		#REF!		#REF!		#REF!		#REF!		#REF!		#REF!		#REF!		#REF!		#REF!		#REF!		#REF!		#REF!
#REF!		#REF!		#REF!		#REF!		#REF!		#REF!		#REF!		#REF!		#REF!		#REF!		#REF!		#REF!		#REF!		#REF!		#REF!		#REF!
#REF!		#REF!		#REF!		#REF!		#REF!		#REF!		#REF!		#REF!		#REF!		#REF!		#REF!		#REF!		#REF!		#REF!		#REF!		#REF!
#REF!		#REF!		#REF!		#REF!		#REF!		#REF!		#REF!		#REF!		#REF!		#REF!		#REF!		#REF!		#REF!		#REF!		#REF!		#REF!
#REF!		#REF!		#REF!		#REF!		#REF!		#REF!		#REF!		#REF!		#REF!		#REF!		#REF!		#REF!		#REF!		#REF!		#REF!		#REF!
#REF!		#REF!		#REF!		#REF!		#REF!		#REF!		#REF!		#REF!		#REF!		#REF!		#REF!		#REF!		#REF!		#REF!		#REF!		#REF!
#REF!		#REF!		#REF!		#REF!		#REF!		#REF!		#REF!		#REF!		#REF!		#REF!		#REF!		#REF!		#REF!		#REF!		#REF!		#REF!
#REF!		#REF!		#REF!		#REF!		#REF!		#REF!		#REF!		#REF!		#REF!		#REF!		#REF!		#REF!		#REF!		#REF!		#REF!		#REF!
#REF!		#REF!		#REF!		#REF!		#REF!		#REF!		#REF!		#REF!		#REF!		#REF!		#REF!		#REF!		#REF!		#REF!		#REF!		#REF!
#REF!		#REF!		#REF!		#REF!		#REF!		#REF!		#REF!		#REF!		#REF!		#REF!		#REF!		#REF!		#REF!		#REF!		#REF!		#REF!
#REF!		#REF!		#REF!		#REF!		#REF!		#REF!		#REF!		#REF!		#REF!		#REF!		#REF!		#REF!		#REF!		#REF!		#REF!		#REF!
#REF!		#REF!		#REF!		#REF!		#REF!		#REF!		#REF!		#REF!		#REF!		#REF!		#REF!		#REF!		#REF!		#REF!		#REF!		#REF!
#REF!		#REF!		#REF!		#REF!		#REF!		#REF!		#REF!		#REF!		#REF!		#REF!		#REF!		#REF!		#REF!		#REF!		#REF!		#REF!
#REF!		#REF!		#REF!		#REF!		#REF!		#REF!		#REF!		#REF!		#REF!		#REF!		#REF!		#REF!		#REF!		#REF!		#REF!		#REF!
#REF!		#REF!		#REF!		#REF!		#REF!		#REF!		#REF!		#REF!		#REF!		#REF!		#REF!		#REF!		#REF!		#REF!		#REF!		#REF!
#REF!		#REF!		#REF!		#REF!		#REF!		#REF!		#REF!		#REF!		#REF!		#REF!		#REF!		#REF!		#REF!		#REF!		#REF!		#REF!
#REF!		#REF!		#REF!		#REF!		#REF!		#REF!		#REF!		#REF!		#REF!		#REF!		#REF!		#REF!		#REF!		#REF!		#REF!		#REF!
#REF!		#REF!		#REF!		#REF!		#REF!		#REF!		#REF!		#REF!		#REF!		#REF!		#REF!		#REF!		#REF!		#REF!		#REF!		#REF!
#REF!		#REF!		#REF!		#REF!		#REF!		#REF!		#REF!		#REF!		#REF!		#REF!		#REF!		#REF!		#REF!		#REF!		#REF!		#REF!
#REF!		#REF!		#REF!		#REF!		#REF!		#REF!		#REF!		#REF!		#REF!		#REF!		#REF!		#REF!		#REF!		#REF!		#REF!		#REF!
#REF!		#REF!		#REF!		#REF!		#REF!		#REF!		#REF!		#REF!		#REF!		#REF!		#REF!		#REF!		#REF!		#REF!		#REF!		#REF!
#REF!		#REF!		#REF!		#REF!		#REF!		#REF!		#REF!		#REF!		#REF!		#REF!		#REF!		#REF!		#REF!		#REF!		#REF!		#REF!
#REF!		#REF!		#REF!		#REF!		#REF!		#REF!		#REF!		#REF!		#REF!		#REF!		#REF!		#REF!		#REF!		#REF!		#REF!		#REF!
#REF!		#REF!		#REF!		#REF!		#REF!		#REF!		#REF!		#REF!		#REF!		#REF!		#REF!		#REF!		#REF!		#REF!		#REF!		#REF!
#REF!		#REF!		#REF!		#REF!		#REF!		#REF!		#REF!		#REF!		#REF!		#REF!		#REF!		#REF!		#REF!		#REF!		#REF!		#REF!
#REF!		#REF!		#REF!		#REF!		#REF!		#REF!		#REF!		#REF!		#REF!		#REF!		#REF!		#REF!		#REF!		#REF!		#REF!		#REF!
#REF!		#REF!		#REF!		#REF!		#REF!		#REF!		#REF!		#REF!		#REF!		#REF!		#REF!		#REF!		#REF!		#REF!		#REF!		#REF!
#REF!		#REF!		#REF!		#REF!		#REF!		#REF!		#REF!		#REF!		#REF!		#REF!		#REF!		#REF!		#REF!		#REF!		#REF!		#REF!
#REF!		#REF!		#REF!		#REF!		#REF!		#REF!		#REF!		#REF!		#REF!		#REF!		#REF!		#REF!		#REF!		#REF!		#REF!		#REF!
#REF!		#REF!		#REF!		#REF!		#REF!		#REF!		#REF!		#REF!		#REF!		#REF!		#REF!		#REF!		#REF!		#REF!		#REF!		#REF!
#REF!		#REF!		#REF!		#REF!		#REF!		#REF!		#REF!		#REF!		#REF!		#REF!		#REF!		#REF!		#REF!		#REF!		#REF!		#REF!
#REF!		#REF!		#REF!		#REF!		#REF!		#REF!		#REF!		#REF!		#REF!		#REF!		#REF!		#REF!		#REF!		#REF!		#REF!		#REF!
#REF!		#REF!		#REF!		#REF!		#REF!		#REF!		#REF!		#REF!		#REF!		#REF!		#REF!		#REF!		#REF!		#REF!		#REF!		#REF!
#REF!		#REF!		#REF!		#REF!		#REF!		#REF!		#REF!		#REF!		#REF!		#REF!		#REF!		#REF!		#REF!		#REF!		#REF!		#REF!
#REF!		#REF!		#REF!		#REF!		#REF!		#REF!		#REF!		#REF!		#REF!		#REF!		#REF!		#REF!		#REF!		#REF!		#REF!		#REF!
#REF!		#REF!		#REF!		#REF!		#REF!		#REF!		#REF!		#REF!		#REF!		#REF!		#REF!		#REF!		#REF!		#REF!		#REF!		#REF!
#REF!		#REF!		#REF!		#REF!		#REF!		#REF!		#REF!		#REF!		#REF!		#REF!		#REF!		#REF!		#REF!		#REF!		#REF!		#REF!
#REF!		#REF!		#REF!		#REF!		#REF!		#REF!		#REF!		#REF!		#REF!		#REF!		#REF!		#REF!		#REF!		#REF!		#REF!		#REF!
#REF!		#REF!		#REF!		#REF!		#REF!		#REF!		#REF!		#REF!		#REF!		#REF!		#REF!		#REF!		#REF!		#REF!		#REF!		#REF!
#REF!		#REF!		#REF!		#REF!		#REF!		#REF!		#REF!		#REF!		#REF!		#REF!		#REF!		#REF!		#REF!		#REF!		#REF!		#REF!
#REF!		#REF!		#REF!		#REF!		#REF!		#REF!		#REF!		#REF!		#REF!		#REF!		#REF!		#REF!		#REF!		#REF!		#REF!		#REF!
#REF!		#REF!		#REF!		#REF!		#REF!		#REF!		#REF!		#REF!		#REF!		#REF!		#REF!		#REF!		#REF!		#REF!		#REF!		#REF!
#REF!		#REF!		#REF!		#REF!		#REF!		#REF!		#REF!		#REF!		#REF!		#REF!		#REF!		#REF!		#REF!		#REF!		#REF!		#REF!
#REF!		#REF!		#REF!		#REF!		#REF!		#REF!		#REF!		#REF!		#REF!		#REF!		#REF!		#REF!		#REF!		#REF!		#REF!		#REF!
#REF!		#REF!		#REF!		#REF!		#REF!		#REF!		#REF!		#REF!		#REF!		#REF!		#REF!		#REF!		#REF!		#REF!		#REF!		#REF!
#REF!		#REF!		#REF!		#REF!		#REF!		#REF!		#REF!		#REF!		#REF!		#REF!		#REF!		#REF!		#REF!		#REF!		#REF!		#REF!
#REF!		#REF!		#REF!		#REF!		#REF!		#REF!		#REF!		#REF!		#REF!		#REF!		#REF!		#REF!		#REF!		#REF!		#REF!		#REF!
#REF!		#REF!		#REF!		#REF!		#REF!		#REF!		#REF!		#REF!		#REF!		#REF!		#REF!		#REF!		#REF!		#REF!		#REF!		#REF!
#REF!		#REF!		#REF!		#REF!		#REF!		#REF!		#REF!		#REF!		#REF!		#REF!		#REF!		#REF!		#REF!		#REF!		#REF!		#REF!
#REF!		#REF!		#REF!		#REF!		#REF!		#REF!		#REF!		#REF!		#REF!		#REF!		#REF!		#REF!		#REF!		#REF!		#REF!		#REF!
#REF!		#REF!		#REF!		#REF!		#REF!		#REF!		#REF!		#REF!		#REF!		#REF!		#REF!		#REF!		#REF!		#REF!		#REF!		#REF!
#REF!		#REF!		#REF!		#REF!		#REF!		#REF!		#REF!		#REF!		#REF!		#REF!		#REF!		#REF!		#REF!		#REF!		#REF!		#REF!
#REF!		#REF!		#REF!		#REF!		#REF!		#REF!		#REF!		#REF!		#REF!		#REF!		#REF!		#REF!		#REF!		#REF!		#REF!		#REF!
#REF!		#REF!		#REF!		#REF!		#REF!		#REF!		#REF!		#REF!		#REF!		#REF!		#REF!		#REF!		#REF!		#REF!		#REF!		#REF!
#REF!		#REF!		#REF!		#REF!		#REF!		#REF!		#REF!		#REF!		#REF!		#REF!		#REF!		#REF!		#REF!		#REF!		#REF!		#REF!
#REF!		#REF!		#REF!		#REF!		#REF!		#REF!		#REF!		#REF!		#REF!		#REF!		#REF!		#REF!		#REF!		#REF!		#REF!		#REF!
#REF!		#REF!		#REF!		#REF!		#REF!		#REF!		#REF!		#REF!		#REF!		#REF!		#REF!		#REF!		#REF!		#REF!		#REF!		#REF!
#REF!		#REF!		#REF!		#REF!		#REF!		#REF!		#REF!		#REF!		#REF!		#REF!		#REF!		#REF!		#REF!		#REF!		#REF!		#REF!
#REF!		#REF!		#REF!		#REF!		#REF!		#REF!		#REF!		#REF!		#REF!		#REF!		#REF!		#REF!		#REF!		#REF!		#REF!		#REF!
#REF!		#REF!		#REF!		#REF!		#REF!		#REF!		#REF!		#REF!		#REF!		#REF!		#REF!		#REF!		#REF!		#REF!		#REF!		#REF!
#REF!		#REF!		#REF!		#REF!		#REF!		#REF!		#REF!		#REF!		#REF!		#REF!		#REF!		#REF!		#REF!		#REF!		#REF!		#REF!
#REF!		#REF!		#REF!		#REF!		#REF!		#REF!		#REF!		#REF!		#REF!		#REF!		#REF!		#REF!		#REF!		#REF!		#REF!		#REF!
#REF!		#REF!		#REF!		#REF!		#REF!		#REF!		#REF!		#REF!		#REF!		#REF!		#REF!		#REF!		#REF!		#REF!		#REF!		#REF!
#REF!		#REF!		#REF!		#REF!		#REF!		#REF!		#REF!		#REF!		#REF!		#REF!		#REF!		#REF!		#REF!		#REF!		#REF!		#REF!
#REF!		#REF!		#REF!		#REF!		#REF!		#REF!		#REF!		#REF!		#REF!		#REF!		#REF!		#REF!		#REF!		#REF!		#REF!		#REF!
#REF!		#REF!		#REF!		#REF!		#REF!		#REF!		#REF!		#REF!		#REF!		#REF!		#REF!		#REF!		#REF!		#REF!		#REF!		#REF!
#REF!		#REF!		#REF!		#REF!		#REF!		#REF!		#REF!		#REF!		#REF!		#REF!		#REF!		#REF!		#REF!		#REF!		#REF!		#REF!
#REF!		#REF!		#REF!		#REF!		#REF!		#REF!		#REF!		#REF!		#REF!		#REF!		#REF!		#REF!		#REF!		#REF!		#REF!		#REF!
#REF!		#REF!		#REF!		#REF!		#REF!		#REF!		#REF!		#REF!		#REF!		#REF!		#REF!		#REF!		#REF!		#REF!		#REF!		#REF!
#REF!		#REF!		#REF!		#REF!		#REF!		#REF!		#REF!		#REF!		#REF!		#REF!		#REF!		#REF!		#REF!		#REF!		#REF!		#REF!
#REF!		#REF!		#REF!		#REF!		#REF!		#REF!		#REF!		#REF!		#REF!		#REF!		#REF!		#REF!		#REF!		#REF!		#REF!		#REF!
#REF!		#REF!		#REF!		#REF!		#REF!		#REF!		#REF!		#REF!		#REF!		#REF!		#REF!		#REF!		#REF!		#REF!		#REF!		#REF!
#REF!		#REF!		#REF!		#REF!		#REF!		#REF!		#REF!		#REF!		#REF!		#REF!		#REF!		#REF!		#REF!		#REF!		#REF!		#REF!
#REF!		#REF!		#REF!		#REF!		#REF!		#REF!		#REF!		#REF!		#REF!		#REF!		#REF!		#REF!		#REF!		#REF!		#REF!		#REF!
#REF!		#REF!		#REF!		#REF!		#REF!		#REF!		#REF!		#REF!		#REF!		#REF!		#REF!		#REF!		#REF!		#REF!		#REF!		#REF!
#REF!		#REF!		#REF!		#REF!		#REF!		#REF!		#REF!		#REF!		#REF!		#REF!		#REF!		#REF!		#REF!		#REF!		#REF!		#REF!
#REF!		#REF!		#REF!		#REF!		#REF!		#REF!		#REF!		#REF!		#REF!		#REF!		#REF!		#REF!		#REF!		#REF!		#REF!		#REF!
#REF!		#REF!		#REF!		#REF!		#REF!		#REF!		#REF!		#REF!		#REF!		#REF!		#REF!		#REF!		#REF!		#REF!		#REF!		#REF!
#REF!		#REF!		#REF!		#REF!		#REF!		#REF!		#REF!		#REF!		#REF!		#REF!		#REF!		#REF!		#REF!		#REF!		#REF!		#REF!
#REF!		#REF!		#REF!		#REF!		#REF!		#REF!		#REF!		#REF!		#REF!		#REF!		#REF!		#REF!		#REF!		#REF!		#REF!		#REF!
#REF!		#REF!		#REF!		#REF!		#REF!		#REF!		#REF!		#REF!		#REF!		#REF!		#REF!		#REF!		#REF!		#REF!		#REF!		#REF!
#REF!		#REF!		#REF!		#REF!		#REF!		#REF!		#REF!		#REF!		#REF!		#REF!		#REF!		#REF!		#REF!		#REF!		#REF!		#REF!
#REF!		#REF!		#REF!		#REF!		#REF!		#REF!		#REF!		#REF!		#REF!		#REF!		#REF!		#REF!		#REF!		#REF!		#REF!		#REF!
#REF!		#REF!		#REF!		#REF!		#REF!		#REF!		#REF!		#REF!		#REF!		#REF!		#REF!		#REF!		#REF!		#REF!		#REF!		#REF!
#REF!		#REF!		#REF!		#REF!		#REF!		#REF!		#REF!		#REF!		#REF!		#REF!		#REF!		#REF!		#REF!		#REF!		#REF!		#REF!
#REF!		#REF!		#REF!		#REF!		#REF!		#REF!		#REF!		#REF!		#REF!		#REF!		#REF!		#REF!		#REF!		#REF!		#REF!		#REF!
#REF!		#REF!		#REF!		#REF!		#REF!		#REF!		#REF!		#REF!		#REF!		#REF!		#REF!		#REF!		#REF!		#REF!		#REF!		#REF!
#REF!		#REF!		#REF!		#REF!		#REF!		#REF!		#REF!		#REF!		#REF!		#REF!		#REF!		#REF!		#REF!		#REF!		#REF!		#REF!
#REF!		#REF!		#REF!		#REF!		#REF!		#REF!		#REF!		#REF!		#REF!		#REF!		#REF!		#REF!		#REF!		#REF!		#REF!		#REF!
#REF!		#REF!		#REF!		#REF!		#REF!		#REF!		#REF!		#REF!		#REF!		#REF!		#REF!		#REF!		#REF!		#REF!		#REF!		#REF!
#REF!		#REF!		#REF!		#REF!		#REF!		#REF!		#REF!		#REF!		#REF!		#REF!		#REF!		#REF!		#REF!		#REF!		#REF!		#REF!
#REF!		#REF!		#REF!		#REF!		#REF!		#REF!		#REF!		#REF!		#REF!		#REF!		#REF!		#REF!		#REF!		#REF!		#REF!		#REF!
#REF!		#REF!		#REF!		#REF!		#REF!		#REF!		#REF!		#REF!		#REF!		#REF!		#REF!		#REF!		#REF!		#REF!		#REF!		#REF!
#REF!		#REF!		#REF!		#REF!		#REF!		#REF!		#REF!		#REF!		#REF!		#REF!		#REF!		#REF!		#REF!		#REF!		#REF!		#REF!
#REF!		#REF!		#REF!		#REF!		#REF!		#REF!		#REF!		#REF!		#REF!		#REF!		#REF!		#REF!		#REF!		#REF!		#REF!		#REF!
#REF!		#REF!		#REF!		#REF!		#REF!		#REF!		#REF!		#REF!		#REF!		#REF!		#REF!		#REF!		#REF!		#REF!		#REF!		#REF!
#REF!		#REF!		#REF!		#REF!		#REF!		#REF!		#REF!		#REF!		#REF!		#REF!		#REF!		#REF!		#REF!		#REF!		#REF!		#REF!
#REF!		#REF!		#REF!		#REF!		#REF!		#REF!		#REF!		#REF!		#REF!		#REF!		#REF!		#REF!		#REF!		#REF!		#REF!		#REF!
#REF!		#REF!		#REF!		#REF!		#REF!		#REF!		#REF!		#REF!		#REF!		#REF!		#REF!		#REF!		#REF!		#REF!		#REF!		#REF!
#REF!		#REF!		#REF!		#REF!		#REF!		#REF!		#REF!		#REF!		#REF!		#REF!		#REF!		#REF!		#REF!		#REF!		#REF!		#REF!
#REF!		#REF!		#REF!		#REF!		#REF!		#REF!		#REF!		#REF!		#REF!		#REF!		#REF!		#REF!		#REF!		#REF!		#REF!		#REF!
#REF!		#REF!		#REF!		#REF!		#REF!		#REF!		#REF!		#REF!		#REF!		#REF!		#REF!		#REF!		#REF!		#REF!		#REF!		#REF!
#REF!		#REF!		#REF!		#REF!		#REF!		#REF!		#REF!		#REF!		#REF!		#REF!		#REF!		#REF!		#REF!		#REF!		#REF!		#REF!
#REF!		#REF!		#REF!		#REF!		#REF!		#REF!		#REF!		#REF!		#REF!		#REF!		#REF!		#REF!		#REF!		#REF!		#REF!		#REF!
#REF!		#REF!		#REF!		#REF!		#REF!		#REF!		#REF!		#REF!		#REF!		#REF!		#REF!		#REF!		#REF!		#REF!		#REF!		#REF!
#REF!		#REF!		#REF!		#REF!		#REF!		#REF!		#REF!		#REF!		#REF!		#REF!		#REF!		#REF!		#REF!		#REF!		#REF!		#REF!
#REF!		#REF!		#REF!		#REF!		#REF!		#REF!		#REF!		#REF!		#REF!		#REF!		#REF!		#REF!		#REF!		#REF!		#REF!		#REF!
#REF!		#REF!		#REF!		#REF!		#REF!		#REF!		#REF!		#REF!		#REF!		#REF!		#REF!		#REF!		#REF!		#REF!		#REF!		#REF!
#REF!		#REF!		#REF!		#REF!		#REF!		#REF!		#REF!		#REF!		#REF!		#REF!		#REF!		#REF!		#REF!		#REF!		#REF!		#REF!
#REF!		#REF!		#REF!		#REF!		#REF!		#REF!		#REF!		#REF!		#REF!		#REF!		#REF!		#REF!		#REF!		#REF!		#REF!		#REF!
#REF!		#REF!		#REF!		#REF!		#REF!		#REF!		#REF!		#REF!		#REF!		#REF!		#REF!		#REF!		#REF!		#REF!		#REF!		#REF!
#REF!		#REF!		#REF!		#REF!		#REF!		#REF!		#REF!		#REF!		#REF!		#REF!		#REF!		#REF!		#REF!		#REF!		#REF!		#REF!
#REF!		#REF!		#REF!		#REF!		#REF!		#REF!		#REF!		#REF!		#REF!		#REF!		#REF!		#REF!		#REF!		#REF!		#REF!		#REF!
#REF!		#REF!		#REF!		#REF!		#REF!		#REF!		#REF!		#REF!		#REF!		#REF!		#REF!		#REF!		#REF!		#REF!		#REF!		#REF!
#REF!		#REF!		#REF!		#REF!		#REF!		#REF!		#REF!		#REF!		#REF!		#REF!		#REF!		#REF!		#REF!		#REF!		#REF!		#REF!
#REF!		#REF!		#REF!		#REF!		#REF!		#REF!		#REF!		#REF!		#REF!		#REF!		#REF!		#REF!		#REF!		#REF!		#REF!		#REF!
#REF!		#REF!		#REF!		#REF!		#REF!		#REF!		#REF!		#REF!		#REF!		#REF!		#REF!		#REF!		#REF!		#REF!		#REF!		#REF!
#REF!		#REF!		#REF!		#REF!		#REF!		#REF!		#REF!		#REF!		#REF!		#REF!		#REF!		#REF!		#REF!		#REF!		#REF!		#REF!
#REF!		#REF!		#REF!		#REF!		#REF!		#REF!		#REF!		#REF!		#REF!		#REF!		#REF!		#REF!		#REF!		#REF!		#REF!		#REF!
#REF!		#REF!		#REF!		#REF!		#REF!		#REF!		#REF!		#REF!		#REF!		#REF!		#REF!		#REF!		#REF!		#REF!		#REF!		#REF!
#REF!		#REF!		#REF!		#REF!		#REF!		#REF!		#REF!		#REF!		#REF!		#REF!		#REF!		#REF!		#REF!		#REF!		#REF!		#REF!
#REF!		#REF!		#REF!		#REF!		#REF!		#REF!		#REF!		#REF!		#REF!		#REF!		#REF!		#REF!		#REF!		#REF!		#REF!		#REF!
#REF!		#REF!		#REF!		#REF!		#REF!		#REF!		#REF!		#REF!		#REF!		#REF!		#REF!		#REF!		#REF!		#REF!		#REF!		#REF!
#REF!		#REF!		#REF!		#REF!		#REF!		#REF!		#REF!		#REF!		#REF!		#REF!		#REF!		#REF!		#REF!		#REF!		#REF!		#REF!
#REF!		#REF!		#REF!		#REF!		#REF!		#REF!		#REF!		#REF!		#REF!		#REF!		#REF!		#REF!		#REF!		#REF!		#REF!		#REF!
#REF!		#REF!		#REF!		#REF!		#REF!		#REF!		#REF!		#REF!		#REF!		#REF!		#REF!		#REF!		#REF!		#REF!		#REF!		#REF!
#REF!		#REF!		#REF!		#REF!		#REF!		#REF!		#REF!		#REF!		#REF!		#REF!		#REF!		#REF!		#REF!		#REF!		#REF!		#REF!
#REF!		#REF!		#REF!		#REF!		#REF!		#REF!		#REF!		#REF!		#REF!		#REF!		#REF!		#REF!		#REF!		#REF!		#REF!		#REF!
#REF!		#REF!		#REF!		#REF!		#REF!		#REF!		#REF!		#REF!		#REF!		#REF!		#REF!		#REF!		#REF!		#REF!		#REF!		#REF!
#REF!		#REF!		#REF!		#REF!		#REF!		#REF!		#REF!		#REF!		#REF!		#REF!		#REF!		#REF!		#REF!		#REF!		#REF!		#REF!
#REF!		#REF!		#REF!		#REF!		#REF!		#REF!		#REF!		#REF!		#REF!		#REF!		#REF!		#REF!		#REF!		#REF!		#REF!		#REF!
#REF!		#REF!		#REF!		#REF!		#REF!		#REF!		#REF!		#REF!		#REF!		#REF!		#REF!		#REF!		#REF!		#REF!		#REF!		#REF!
#REF!		#REF!		#REF!		#REF!		#REF!		#REF!		#REF!		#REF!		#REF!		#REF!		#REF!		#REF!		#REF!		#REF!		#REF!		#REF!
#REF!		#REF!		#REF!		#REF!		#REF!		#REF!		#REF!		#REF!		#REF!		#REF!		#REF!		#REF!		#REF!		#REF!		#REF!		#REF!
#REF!		#REF!		#REF!		#REF!		#REF!		#REF!		#REF!		#REF!		#REF!		#REF!		#REF!		#REF!		#REF!		#REF!		#REF!		#REF!
#REF!		#REF!		#REF!		#REF!		#REF!		#REF!		#REF!		#REF!		#REF!		#REF!		#REF!		#REF!		#REF!		#REF!		#REF!		#REF!
#REF!		#REF!		#REF!		#REF!		#REF!		#REF!		#REF!		#REF!		#REF!		#REF!		#REF!		#REF!		#REF!		#REF!		#REF!		#REF!
#REF!		#REF!		#REF!		#REF!		#REF!		#REF!		#REF!		#REF!		#REF!		#REF!		#REF!		#REF!		#REF!		#REF!		#REF!		#REF!
#REF!		#REF!		#REF!		#REF!		#REF!		#REF!		#REF!		#REF!		#REF!		#REF!		#REF!		#REF!		#REF!		#REF!		#REF!		#REF!
#REF!		#REF!		#REF!		#REF!		#REF!		#REF!		#REF!		#REF!		#REF!		#REF!		#REF!		#REF!		#REF!		#REF!		#REF!		#REF!
#REF!		#REF!		#REF!		#REF!		#REF!		#REF!		#REF!		#REF!		#REF!		#REF!		#REF!		#REF!		#REF!		#REF!		#REF!		#REF!
#REF!		#REF!		#REF!		#REF!		#REF!		#REF!		#REF!		#REF!		#REF!		#REF!		#REF!		#REF!		#REF!		#REF!		#REF!		#REF!
#REF!		#REF!		#REF!		#REF!		#REF!		#REF!		#REF!		#REF!		#REF!		#REF!		#REF!		#REF!		#REF!		#REF!		#REF!		#REF!
#REF!		#REF!		#REF!		#REF!		#REF!		#REF!		#REF!		#REF!		#REF!		#REF!		#REF!		#REF!		#REF!		#REF!		#REF!		#REF!
#REF!		#REF!		#REF!		#REF!		#REF!		#REF!		#REF!		#REF!		#REF!		#REF!		#REF!		#REF!		#REF!		#REF!		#REF!		#REF!
#REF!		#REF!		#REF!		#REF!		#REF!		#REF!		#REF!		#REF!		#REF!		#REF!		#REF!		#REF!		#REF!		#REF!		#REF!		#REF!
#REF!		#REF!		#REF!		#REF!		#REF!		#REF!		#REF!		#REF!		#REF!		#REF!		#REF!		#REF!		#REF!		#REF!		#REF!		#REF!
#REF!		#REF!		#REF!		#REF!		#REF!		#REF!		#REF!		#REF!		#REF!		#REF!		#REF!		#REF!		#REF!		#REF!		#REF!		#REF!
#REF!		#REF!		#REF!		#REF!		#REF!		#REF!		#REF!		#REF!		#REF!		#REF!		#REF!		#REF!		#REF!		#REF!		#REF!		#REF!
#REF!		#REF!		#REF!		#REF!		#REF!		#REF!		#REF!		#REF!		#REF!		#REF!		#REF!		#REF!		#REF!		#REF!		#REF!		#REF!
#REF!		#REF!		#REF!		#REF!		#REF!		#REF!		#REF!		#REF!		#REF!		#REF!		#REF!		#REF!		#REF!		#REF!		#REF!		#REF!
#REF!		#REF!		#REF!		#REF!		#REF!		#REF!		#REF!		#REF!		#REF!		#REF!		#REF!		#REF!		#REF!		#REF!		#REF!		#REF!
#REF!		#REF!		#REF!		#REF!		#REF!		#REF!		#REF!		#REF!		#REF!		#REF!		#REF!		#REF!		#REF!		#REF!		#REF!		#REF!
#REF!		#REF!		#REF!		#REF!		#REF!		#REF!		#REF!		#REF!		#REF!		#REF!		#REF!		#REF!		#REF!		#REF!		#REF!		#REF!
#REF!		#REF!		#REF!		#REF!		#REF!		#REF!		#REF!		#REF!		#REF!		#REF!		#REF!		#REF!		#REF!		#REF!		#REF!		#REF!
#REF!		#REF!		#REF!		#REF!		#REF!		#REF!		#REF!		#REF!		#REF!		#REF!		#REF!		#REF!		#REF!		#REF!		#REF!		#REF!
#REF!		#REF!		#REF!		#REF!		#REF!		#REF!		#REF!		#REF!		#REF!		#REF!		#REF!		#REF!		#REF!		#REF!		#REF!		#REF!
#REF!		#REF!		#REF!		#REF!		#REF!		#REF!		#REF!		#REF!		#REF!		#REF!		#REF!		#REF!		#REF!		#REF!		#REF!		#REF!
#REF!		#REF!		#REF!		#REF!		#REF!		#REF!		#REF!		#REF!		#REF!		#REF!		#REF!		#REF!		#REF!		#REF!		#REF!		#REF!
#REF!		#REF!		#REF!		#REF!		#REF!		#REF!		#REF!		#REF!		#REF!		#REF!		#REF!		#REF!		#REF!		#REF!		#REF!		#REF!
#REF!		#REF!		#REF!		#REF!		#REF!		#REF!		#REF!		#REF!		#REF!		#REF!		#REF!		#REF!		#REF!		#REF!		#REF!		#REF!
#REF!		#REF!		#REF!		#REF!		#REF!		#REF!		#REF!		#REF!		#REF!		#REF!		#REF!		#REF!		#REF!		#REF!		#REF!		#REF!
#REF!		#REF!		#REF!		#REF!		#REF!		#REF!		#REF!		#REF!		#REF!		#REF!		#REF!		#REF!		#REF!		#REF!		#REF!		#REF!
#REF!		#REF!		#REF!		#REF!		#REF!		#REF!		#REF!		#REF!		#REF!		#REF!		#REF!		#REF!		#REF!		#REF!		#REF!		#REF!
#REF!		#REF!		#REF!		#REF!		#REF!		#REF!		#REF!		#REF!		#REF!		#REF!		#REF!		#REF!		#REF!		#REF!		#REF!		#REF!
#REF!		#REF!		#REF!		#REF!		#REF!		#REF!		#REF!		#REF!		#REF!		#REF!		#REF!		#REF!		#REF!		#REF!		#REF!		#REF!
#REF!		#REF!		#REF!		#REF!		#REF!		#REF!		#REF!		#REF!		#REF!		#REF!		#REF!		#REF!		#REF!		#REF!		#REF!		#REF!
#REF!		#REF!		#REF!		#REF!		#REF!		#REF!		#REF!		#REF!		#REF!		#REF!		#REF!		#REF!		#REF!		#REF!		#REF!		#REF!
#REF!		#REF!		#REF!		#REF!		#REF!		#REF!		#REF!		#REF!		#REF!		#REF!		#REF!		#REF!		#REF!		#REF!		#REF!		#REF!
#REF!		#REF!		#REF!		#REF!		#REF!		#REF!		#REF!		#REF!		#REF!		#REF!		#REF!		#REF!		#REF!		#REF!		#REF!		#REF!
#REF!		#REF!		#REF!		#REF!		#REF!		#REF!		#REF!		#REF!		#REF!		#REF!		#REF!		#REF!		#REF!		#REF!		#REF!		#REF!
#REF!		#REF!		#REF!		#REF!		#REF!		#REF!		#REF!		#REF!		#REF!		#REF!		#REF!		#REF!		#REF!		#REF!		#REF!		#REF!
#REF!		#REF!		#REF!		#REF!		#REF!		#REF!		#REF!		#REF!		#REF!		#REF!		#REF!		#REF!		#REF!		#REF!		#REF!		#REF!
#REF!		#REF!		#REF!		#REF!		#REF!		#REF!		#REF!		#REF!		#REF!		#REF!		#REF!		#REF!		#REF!		#REF!		#REF!		#REF!
#REF!		#REF!		#REF!		#REF!		#REF!		#REF!		#REF!		#REF!		#REF!		#REF!		#REF!		#REF!		#REF!		#REF!		#REF!		#REF!
#REF!		#REF!		#REF!		#REF!		#REF!		#REF!		#REF!		#REF!		#REF!		#REF!		#REF!		#REF!		#REF!		#REF!		#REF!		#REF!
#REF!		#REF!		#REF!		#REF!		#REF!		#REF!		#REF!		#REF!		#REF!		#REF!		#REF!		#REF!		#REF!		#REF!		#REF!		#REF!
#REF!		#REF!		#REF!		#REF!		#REF!		#REF!		#REF!		#REF!		#REF!		#REF!		#REF!		#REF!		#REF!		#REF!		#REF!		#REF!
#REF!		#REF!		#REF!		#REF!		#REF!		#REF!		#REF!		#REF!		#REF!		#REF!		#REF!		#REF!		#REF!		#REF!		#REF!		#REF!
#REF!		#REF!		#REF!		#REF!		#REF!		#REF!		#REF!		#REF!		#REF!		#REF!		#REF!		#REF!		#REF!		#REF!		#REF!		#REF!
#REF!		#REF!		#REF!		#REF!		#REF!		#REF!		#REF!		#REF!		#REF!		#REF!		#REF!		#REF!		#REF!		#REF!		#REF!		#REF!
#REF!		#REF!		#REF!		#REF!		#REF!		#REF!		#REF!		#REF!		#REF!		#REF!		#REF!		#REF!		#REF!		#REF!		#REF!		#REF!
#REF!		#REF!		#REF!		#REF!		#REF!		#REF!		#REF!		#REF!		#REF!		#REF!		#REF!		#REF!		#REF!		#REF!		#REF!		#REF!
#REF!		#REF!		#REF!		#REF!		#REF!		#REF!		#REF!		#REF!		#REF!		#REF!		#REF!		#REF!		#REF!		#REF!		#REF!		#REF!
#REF!		#REF!		#REF!		#REF!		#REF!		#REF!		#REF!		#REF!		#REF!		#REF!		#REF!		#REF!		#REF!		#REF!		#REF!		#REF!
#REF!		#REF!		#REF!		#REF!		#REF!		#REF!		#REF!		#REF!		#REF!		#REF!		#REF!		#REF!		#REF!		#REF!		#REF!		#REF!
#REF!		#REF!		#REF!		#REF!		#REF!		#REF!		#REF!		#REF!		#REF!		#REF!		#REF!		#REF!		#REF!		#REF!		#REF!		#REF!
#REF!		#REF!		#REF!		#REF!		#REF!		#REF!		#REF!		#REF!		#REF!		#REF!		#REF!		#REF!		#REF!		#REF!		#REF!		#REF!
#REF!		#REF!		#REF!		#REF!		#REF!		#REF!		#REF!		#REF!		#REF!		#REF!		#REF!		#REF!		#REF!		#REF!		#REF!		#REF!
#REF!		#REF!		#REF!		#REF!		#REF!		#REF!		#REF!		#REF!		#REF!		#REF!		#REF!		#REF!		#REF!		#REF!		#REF!		#REF!
#REF!		#REF!		#REF!		#REF!		#REF!		#REF!		#REF!		#REF!		#REF!		#REF!		#REF!		#REF!		#REF!		#REF!		#REF!		#REF!
#REF!		#REF!		#REF!		#REF!		#REF!		#REF!		#REF!		#REF!		#REF!		#REF!		#REF!		#REF!		#REF!		#REF!		#REF!		#REF!
#REF!		#REF!		#REF!		#REF!		#REF!		#REF!		#REF!		#REF!		#REF!		#REF!		#REF!		#REF!		#REF!		#REF!		#REF!		#REF!
#REF!		#REF!		#REF!		#REF!		#REF!		#REF!		#REF!		#REF!		#REF!		#REF!		#REF!		#REF!		#REF!		#REF!		#REF!		#REF!
#REF!		#REF!		#REF!		#REF!		#REF!		#REF!		#REF!		#REF!		#REF!		#REF!		#REF!		#REF!		#REF!		#REF!		#REF!		#REF!
#REF!		#REF!		#REF!		#REF!		#REF!		#REF!		#REF!		#REF!		#REF!		#REF!		#REF!		#REF!		#REF!		#REF!		#REF!		#REF!
#REF!		#REF!		#REF!		#REF!		#REF!		#REF!		#REF!		#REF!		#REF!		#REF!		#REF!		#REF!		#REF!		#REF!		#REF!		#REF!
#REF!		#REF!		#REF!		#REF!		#REF!		#REF!		#REF!		#REF!		#REF!		#REF!		#REF!		#REF!		#REF!		#REF!		#REF!		#REF!
#REF!		#REF!		#REF!		#REF!		#REF!		#REF!		#REF!		#REF!		#REF!		#REF!		#REF!		#REF!		#REF!		#REF!		#REF!		#REF!
#REF!		#REF!		#REF!		#REF!		#REF!		#REF!		#REF!		#REF!		#REF!		#REF!		#REF!		#REF!		#REF!		#REF!		#REF!		#REF!
#REF!		#REF!		#REF!		#REF!		#REF!		#REF!		#REF!		#REF!		#REF!		#REF!		#REF!		#REF!		#REF!		#REF!		#REF!		#REF!
#REF!		#REF!		#REF!		#REF!		#REF!		#REF!		#REF!		#REF!		#REF!		#REF!		#REF!		#REF!		#REF!		#REF!		#REF!		#REF!
#REF!		#REF!		#REF!		#REF!		#REF!		#REF!		#REF!		#REF!		#REF!		#REF!		#REF!		#REF!		#REF!		#REF!		#REF!		#REF!
#REF!		#REF!		#REF!		#REF!		#REF!		#REF!		#REF!		#REF!		#REF!		#REF!		#REF!		#REF!		#REF!		#REF!		#REF!		#REF!
#REF!		#REF!		#REF!		#REF!		#REF!		#REF!		#REF!		#REF!		#REF!		#REF!		#REF!		#REF!		#REF!		#REF!		#REF!		#REF!
#REF!		#REF!		#REF!		#REF!		#REF!		#REF!		#REF!		#REF!		#REF!		#REF!		#REF!		#REF!		#REF!		#REF!		#REF!		#REF!
#REF!		#REF!		#REF!		#REF!		#REF!		#REF!		#REF!		#REF!		#REF!		#REF!		#REF!		#REF!		#REF!		#REF!		#REF!		#REF!
#REF!		#REF!		#REF!		#REF!		#REF!		#REF!		#REF!		#REF!		#REF!		#REF!		#REF!		#REF!		#REF!		#REF!		#REF!		#REF!
#REF!		#REF!		#REF!		#REF!		#REF!		#REF!		#REF!		#REF!		#REF!		#REF!		#REF!		#REF!		#REF!		#REF!		#REF!		#REF!
#REF!		#REF!		#REF!		#REF!		#REF!		#REF!		#REF!		#REF!		#REF!		#REF!		#REF!		#REF!		#REF!		#REF!		#REF!		#REF!
#REF!		#REF!		#REF!		#REF!		#REF!		#REF!		#REF!		#REF!		#REF!		#REF!		#REF!		#REF!		#REF!		#REF!		#REF!		#REF!
#REF!		#REF!		#REF!		#REF!		#REF!		#REF!		#REF!		#REF!		#REF!		#REF!		#REF!		#REF!		#REF!		#REF!		#REF!		#REF!
#REF!		#REF!		#REF!		#REF!		#REF!		#REF!		#REF!		#REF!		#REF!		#REF!		#REF!		#REF!		#REF!		#REF!		#REF!		#REF!
#REF!		#REF!		#REF!		#REF!		#REF!		#REF!		#REF!		#REF!		#REF!		#REF!		#REF!		#REF!		#REF!		#REF!		#REF!		#REF!
#REF!		#REF!		#REF!		#REF!		#REF!		#REF!		#REF!		#REF!		#REF!		#REF!		#REF!		#REF!		#REF!		#REF!		#REF!		#REF!
#REF!		#REF!		#REF!		#REF!		#REF!		#REF!		#REF!		#REF!		#REF!		#REF!		#REF!		#REF!		#REF!		#REF!		#REF!		#REF!
#REF!		#REF!		#REF!		#REF!		#REF!		#REF!		#REF!		#REF!		#REF!		#REF!		#REF!		#REF!		#REF!		#REF!		#REF!		#REF!
#REF!		#REF!		#REF!		#REF!		#REF!		#REF!		#REF!		#REF!		#REF!		#REF!		#REF!		#REF!		#REF!		#REF!		#REF!		#REF!
#REF!		#REF!		#REF!		#REF!		#REF!		#REF!		#REF!		#REF!		#REF!		#REF!		#REF!		#REF!		#REF!		#REF!		#REF!		#REF!
#REF!		#REF!		#REF!		#REF!		#REF!		#REF!		#REF!		#REF!		#REF!		#REF!		#REF!		#REF!		#REF!		#REF!		#REF!		#REF!
#REF!		#REF!		#REF!		#REF!		#REF!		#REF!		#REF!		#REF!		#REF!		#REF!		#REF!		#REF!		#REF!		#REF!		#REF!		#REF!
#REF!		#REF!		#REF!		#REF!		#REF!		#REF!		#REF!		#REF!		#REF!		#REF!		#REF!		#REF!		#REF!		#REF!		#REF!		#REF!
#REF!		#REF!		#REF!		#REF!		#REF!		#REF!		#REF!		#REF!		#REF!		#REF!		#REF!		#REF!		#REF!		#REF!		#REF!		#REF!
#REF!		#REF!		#REF!		#REF!		#REF!		#REF!		#REF!		#REF!		#REF!		#REF!		#REF!		#REF!		#REF!		#REF!		#REF!		#REF!
#REF!		#REF!		#REF!		#REF!		#REF!		#REF!		#REF!		#REF!		#REF!		#REF!		#REF!		#REF!		#REF!		#REF!		#REF!		#REF!
#REF!		#REF!		#REF!		#REF!		#REF!		#REF!		#REF!		#REF!		#REF!		#REF!		#REF!		#REF!		#REF!		#REF!		#REF!		#REF!
#REF!		#REF!		#REF!		#REF!		#REF!		#REF!		#REF!		#REF!		#REF!		#REF!		#REF!		#REF!		#REF!		#REF!		#REF!		#REF!
#REF!		#REF!		#REF!		#REF!		#REF!		#REF!		#REF!		#REF!		#REF!		#REF!		#REF!		#REF!		#REF!		#REF!		#REF!		#REF!
#REF!		#REF!		#REF!		#REF!		#REF!		#REF!		#REF!		#REF!		#REF!		#REF!		#REF!		#REF!		#REF!		#REF!		#REF!		#REF!
#REF!		#REF!		#REF!		#REF!		#REF!		#REF!		#REF!		#REF!		#REF!		#REF!		#REF!		#REF!		#REF!		#REF!		#REF!		#REF!
#REF!		#REF!		#REF!		#REF!		#REF!		#REF!		#REF!		#REF!		#REF!		#REF!		#REF!		#REF!		#REF!		#REF!		#REF!		#REF!
#REF!		#REF!		#REF!		#REF!		#REF!		#REF!		#REF!		#REF!		#REF!		#REF!		#REF!		#REF!		#REF!		#REF!		#REF!		#REF!
#REF!		#REF!		#REF!		#REF!		#REF!		#REF!		#REF!		#REF!		#REF!		#REF!		#REF!		#REF!		#REF!		#REF!		#REF!		#REF!
#REF!		#REF!		#REF!		#REF!		#REF!		#REF!		#REF!		#REF!		#REF!		#REF!		#REF!		#REF!		#REF!		#REF!		#REF!		#REF!
#REF!		#REF!		#REF!		#REF!		#REF!		#REF!		#REF!		#REF!		#REF!		#REF!		#REF!		#REF!		#REF!		#REF!		#REF!		#REF!
#REF!		#REF!		#REF!		#REF!		#REF!		#REF!		#REF!		#REF!		#REF!		#REF!		#REF!		#REF!		#REF!		#REF!		#REF!		#REF!
#REF!		#REF!		#REF!		#REF!		#REF!		#REF!		#REF!		#REF!		#REF!		#REF!		#REF!		#REF!		#REF!		#REF!		#REF!		#REF!
#REF!		#REF!		#REF!		#REF!		#REF!		#REF!		#REF!		#REF!		#REF!		#REF!		#REF!		#REF!		#REF!		#REF!		#REF!		#REF!
#REF!		#REF!		#REF!		#REF!		#REF!		#REF!		#REF!		#REF!		#REF!		#REF!		#REF!		#REF!		#REF!		#REF!		#REF!		#REF!
#REF!		#REF!		#REF!		#REF!		#REF!		#REF!		#REF!		#REF!		#REF!		#REF!		#REF!		#REF!		#REF!		#REF!		#REF!		#REF!
#REF!		#REF!		#REF!		#REF!		#REF!		#REF!		#REF!		#REF!		#REF!		#REF!		#REF!		#REF!		#REF!		#REF!		#REF!		#REF!
#REF!		#REF!		#REF!		#REF!		#REF!		#REF!		#REF!		#REF!		#REF!		#REF!		#REF!		#REF!		#REF!		#REF!		#REF!		#REF!
#REF!		#REF!		#REF!		#REF!		#REF!		#REF!		#REF!		#REF!		#REF!		#REF!		#REF!		#REF!		#REF!		#REF!		#REF!		#REF!
#REF!		#REF!		#REF!		#REF!		#REF!		#REF!		#REF!		#REF!		#REF!		#REF!		#REF!		#REF!		#REF!		#REF!		#REF!		#REF!
#REF!		#REF!		#REF!		#REF!		#REF!		#REF!		#REF!		#REF!		#REF!		#REF!		#REF!		#REF!		#REF!		#REF!		#REF!		#REF!
#REF!		#REF!		#REF!		#REF!		#REF!		#REF!		#REF!		#REF!		#REF!		#REF!		#REF!		#REF!		#REF!		#REF!		#REF!		#REF!
#REF!		#REF!		#REF!		#REF!		#REF!		#REF!		#REF!		#REF!		#REF!		#REF!		#REF!		#REF!		#REF!		#REF!		#REF!		#REF!
#REF!		#REF!		#REF!		#REF!		#REF!		#REF!		#REF!		#REF!		#REF!		#REF!		#REF!		#REF!		#REF!		#REF!		#REF!		#REF!
#REF!		#REF!		#REF!		#REF!		#REF!		#REF!		#REF!		#REF!		#REF!		#REF!		#REF!		#REF!		#REF!		#REF!		#REF!		#REF!
#REF!		#REF!		#REF!		#REF!		#REF!		#REF!		#REF!		#REF!		#REF!		#REF!		#REF!		#REF!		#REF!		#REF!		#REF!		#REF!
#REF!		#REF!		#REF!		#REF!		#REF!		#REF!		#REF!		#REF!		#REF!		#REF!		#REF!		#REF!		#REF!		#REF!		#REF!		#REF!
#REF!		#REF!		#REF!		#REF!		#REF!		#REF!		#REF!		#REF!		#REF!		#REF!		#REF!		#REF!		#REF!		#REF!		#REF!		#REF!
#REF!		#REF!		#REF!		#REF!		#REF!		#REF!		#REF!		#REF!		#REF!		#REF!		#REF!		#REF!		#REF!		#REF!		#REF!		#REF!
#REF!		#REF!		#REF!		#REF!		#REF!		#REF!		#REF!		#REF!		#REF!		#REF!		#REF!		#REF!		#REF!		#REF!		#REF!		#REF!
#REF!		#REF!		#REF!		#REF!		#REF!		#REF!		#REF!		#REF!		#REF!		#REF!		#REF!		#REF!		#REF!		#REF!		#REF!		#REF!
#REF!		#REF!		#REF!		#REF!		#REF!		#REF!		#REF!		#REF!		#REF!		#REF!		#REF!		#REF!		#REF!		#REF!		#REF!		#REF!
#REF!		#REF!		#REF!		#REF!		#REF!		#REF!		#REF!		#REF!		#REF!		#REF!		#REF!		#REF!		#REF!		#REF!		#REF!		#REF!
#REF!		#REF!		#REF!		#REF!		#REF!		#REF!		#REF!		#REF!		#REF!		#REF!		#REF!		#REF!		#REF!		#REF!		#REF!		#REF!
#REF!		#REF!		#REF!		#REF!		#REF!		#REF!		#REF!		#REF!		#REF!		#REF!		#REF!		#REF!		#REF!		#REF!		#REF!		#REF!
#REF!		#REF!		#REF!		#REF!		#REF!		#REF!		#REF!		#REF!		#REF!		#REF!		#REF!		#REF!		#REF!		#REF!		#REF!		#REF!
#REF!		#REF!		#REF!		#REF!		#REF!		#REF!		#REF!		#REF!		#REF!		#REF!		#REF!		#REF!		#REF!		#REF!		#REF!		#REF!
#REF!		#REF!		#REF!		#REF!		#REF!		#REF!		#REF!		#REF!		#REF!		#REF!		#REF!		#REF!		#REF!		#REF!		#REF!		#REF!
#REF!		#REF!		#REF!		#REF!		#REF!		#REF!		#REF!		#REF!		#REF!		#REF!		#REF!		#REF!		#REF!		#REF!		#REF!		#REF!
#REF!		#REF!		#REF!		#REF!		#REF!		#REF!		#REF!		#REF!		#REF!		#REF!		#REF!		#REF!		#REF!		#REF!		#REF!		#REF!
#REF!		#REF!		#REF!		#REF!		#REF!		#REF!		#REF!		#REF!		#REF!		#REF!		#REF!		#REF!		#REF!		#REF!		#REF!		#REF!
#REF!		#REF!		#REF!		#REF!		#REF!		#REF!		#REF!		#REF!		#REF!		#REF!		#REF!		#REF!		#REF!		#REF!		#REF!		#REF!
#REF!		#REF!		#REF!		#REF!		#REF!		#REF!		#REF!		#REF!		#REF!		#REF!		#REF!		#REF!		#REF!		#REF!		#REF!		#REF!
#REF!		#REF!		#REF!		#REF!		#REF!		#REF!		#REF!		#REF!		#REF!		#REF!		#REF!		#REF!		#REF!		#REF!		#REF!		#REF!
#REF!		#REF!		#REF!		#REF!		#REF!		#REF!		#REF!		#REF!		#REF!		#REF!		#REF!		#REF!		#REF!		#REF!		#REF!		#REF!
#REF!		#REF!		#REF!		#REF!		#REF!		#REF!		#REF!		#REF!		#REF!		#REF!		#REF!		#REF!		#REF!		#REF!		#REF!		#REF!
#REF!		#REF!		#REF!		#REF!		#REF!		#REF!		#REF!		#REF!		#REF!		#REF!		#REF!		#REF!		#REF!		#REF!		#REF!		#REF!
#REF!		#REF!		#REF!		#REF!		#REF!		#REF!		#REF!		#REF!		#REF!		#REF!		#REF!		#REF!		#REF!		#REF!		#REF!		#REF!
#REF!		#REF!		#REF!		#REF!		#REF!		#REF!		#REF!		#REF!		#REF!		#REF!		#REF!		#REF!		#REF!		#REF!		#REF!		#REF!
#REF!		#REF!		#REF!		#REF!		#REF!		#REF!		#REF!		#REF!		#REF!		#REF!		#REF!		#REF!		#REF!		#REF!		#REF!		#REF!
#REF!		#REF!		#REF!		#REF!		#REF!		#REF!		#REF!		#REF!		#REF!		#REF!		#REF!		#REF!		#REF!		#REF!		#REF!		#REF!
#REF!		#REF!		#REF!		#REF!		#REF!		#REF!		#REF!		#REF!		#REF!		#REF!		#REF!		#REF!		#REF!		#REF!		#REF!		#REF!
#REF!		#REF!		#REF!		#REF!		#REF!		#REF!		#REF!		#REF!		#REF!		#REF!		#REF!		#REF!		#REF!		#REF!		#REF!		#REF!
#REF!		#REF!		#REF!		#REF!		#REF!		#REF!		#REF!		#REF!		#REF!		#REF!		#REF!		#REF!		#REF!		#REF!		#REF!		#REF!
#REF!		#REF!		#REF!		#REF!		#REF!		#REF!		#REF!		#REF!		#REF!		#REF!		#REF!		#REF!		#REF!		#REF!		#REF!		#REF!
#REF!		#REF!		#REF!		#REF!		#REF!		#REF!		#REF!		#REF!		#REF!		#REF!		#REF!		#REF!		#REF!		#REF!		#REF!		#REF!
#REF!		#REF!		#REF!		#REF!		#REF!		#REF!		#REF!		#REF!		#REF!		#REF!		#REF!		#REF!		#REF!		#REF!		#REF!		#REF!
#REF!		#REF!		#REF!		#REF!		#REF!		#REF!		#REF!		#REF!		#REF!		#REF!		#REF!		#REF!		#REF!		#REF!		#REF!		#REF!
#REF!		#REF!		#REF!		#REF!		#REF!		#REF!		#REF!		#REF!		#REF!		#REF!		#REF!		#REF!		#REF!		#REF!		#REF!		#REF!
#REF!		#REF!		#REF!		#REF!		#REF!		#REF!		#REF!		#REF!		#REF!		#REF!		#REF!		#REF!		#REF!		#REF!		#REF!		#REF!
#REF!		#REF!		#REF!		#REF!		#REF!		#REF!		#REF!		#REF!		#REF!		#REF!		#REF!		#REF!		#REF!		#REF!		#REF!		#REF!
#REF!		#REF!		#REF!		#REF!		#REF!		#REF!		#REF!		#REF!		#REF!		#REF!		#REF!		#REF!		#REF!		#REF!		#REF!		#REF!
#REF!		#REF!		#REF!		#REF!		#REF!		#REF!		#REF!		#REF!		#REF!		#REF!		#REF!		#REF!		#REF!		#REF!		#REF!		#REF!
#REF!		#REF!		#REF!		#REF!		#REF!		#REF!		#REF!		#REF!		#REF!		#REF!		#REF!		#REF!		#REF!		#REF!		#REF!		#REF!
#REF!		#REF!		#REF!		#REF!		#REF!		#REF!		#REF!		#REF!		#REF!		#REF!		#REF!		#REF!		#REF!		#REF!		#REF!		#REF!
#REF!		#REF!		#REF!		#REF!		#REF!		#REF!		#REF!		#REF!		#REF!		#REF!		#REF!		#REF!		#REF!		#REF!		#REF!		#REF!
#REF!		#REF!		#REF!		#REF!		#REF!		#REF!		#REF!		#REF!		#REF!		#REF!		#REF!		#REF!		#REF!		#REF!		#REF!		#REF!
#REF!		#REF!		#REF!		#REF!		#REF!		#REF!		#REF!		#REF!		#REF!		#REF!		#REF!		#REF!		#REF!		#REF!		#REF!		#REF!
#REF!		#REF!		#REF!		#REF!		#REF!		#REF!		#REF!		#REF!		#REF!		#REF!		#REF!		#REF!		#REF!		#REF!		#REF!		#REF!
#REF!		#REF!		#REF!		#REF!		#REF!		#REF!		#REF!		#REF!		#REF!		#REF!		#REF!		#REF!		#REF!		#REF!		#REF!		#REF!
#REF!		#REF!		#REF!		#REF!		#REF!		#REF!		#REF!		#REF!		#REF!		#REF!		#REF!		#REF!		#REF!		#REF!		#REF!		#REF!
#REF!		#REF!		#REF!		#REF!		#REF!		#REF!		#REF!		#REF!		#REF!		#REF!		#REF!		#REF!		#REF!		#REF!		#REF!		#REF!
#REF!		#REF!		#REF!		#REF!		#REF!		#REF!		#REF!		#REF!		#REF!		#REF!		#REF!		#REF!		#REF!		#REF!		#REF!		#REF!
#REF!		#REF!		#REF!		#REF!		#REF!		#REF!		#REF!		#REF!		#REF!		#REF!		#REF!		#REF!		#REF!		#REF!		#REF!		#REF!
#REF!		#REF!		#REF!		#REF!		#REF!		#REF!		#REF!		#REF!		#REF!		#REF!		#REF!		#REF!		#REF!		#REF!		#REF!		#REF!
#REF!		#REF!		#REF!		#REF!		#REF!		#REF!		#REF!		#REF!		#REF!		#REF!		#REF!		#REF!		#REF!		#REF!		#REF!		#REF!
#REF!		#REF!		#REF!		#REF!		#REF!		#REF!		#REF!		#REF!		#REF!		#REF!		#REF!		#REF!		#REF!		#REF!		#REF!		#REF!
#REF!		#REF!		#REF!		#REF!		#REF!		#REF!		#REF!		#REF!		#REF!		#REF!		#REF!		#REF!		#REF!		#REF!		#REF!		#REF!
#REF!		#REF!		#REF!		#REF!		#REF!		#REF!		#REF!		#REF!		#REF!		#REF!		#REF!		#REF!		#REF!		#REF!		#REF!		#REF!
#REF!		#REF!		#REF!		#REF!		#REF!		#REF!		#REF!		#REF!		#REF!		#REF!		#REF!		#REF!		#REF!		#REF!		#REF!		#REF!
#REF!		#REF!		#REF!		#REF!		#REF!		#REF!		#REF!		#REF!		#REF!		#REF!		#REF!		#REF!		#REF!		#REF!		#REF!		#REF!
#REF!		#REF!		#REF!		#REF!		#REF!		#REF!		#REF!		#REF!		#REF!		#REF!		#REF!		#REF!		#REF!		#REF!		#REF!		#REF!
#REF!		#REF!		#REF!		#REF!		#REF!		#REF!		#REF!		#REF!		#REF!		#REF!		#REF!		#REF!		#REF!		#REF!		#REF!		#REF!
#REF!		#REF!		#REF!		#REF!		#REF!		#REF!		#REF!		#REF!		#REF!		#REF!		#REF!		#REF!		#REF!		#REF!		#REF!		#REF!
#REF!		#REF!		#REF!		#REF!		#REF!		#REF!		#REF!		#REF!		#REF!		#REF!		#REF!		#REF!		#REF!		#REF!		#REF!		#REF!
#REF!		#REF!		#REF!		#REF!		#REF!		#REF!		#REF!		#REF!		#REF!		#REF!		#REF!		#REF!		#REF!		#REF!		#REF!		#REF!
#REF!		#REF!		#REF!		#REF!		#REF!		#REF!		#REF!		#REF!		#REF!		#REF!		#REF!		#REF!		#REF!		#REF!		#REF!		#REF!
#REF!		#REF!		#REF!		#REF!		#REF!		#REF!		#REF!		#REF!		#REF!		#REF!		#REF!		#REF!		#REF!		#REF!		#REF!		#REF!
#REF!		#REF!		#REF!		#REF!		#REF!		#REF!		#REF!		#REF!		#REF!		#REF!		#REF!		#REF!		#REF!		#REF!		#REF!		#REF!
#REF!		#REF!		#REF!		#REF!		#REF!		#REF!		#REF!		#REF!		#REF!		#REF!		#REF!		#REF!		#REF!		#REF!		#REF!		#REF!
#REF!		#REF!		#REF!		#REF!		#REF!		#REF!		#REF!		#REF!		#REF!		#REF!		#REF!		#REF!		#REF!		#REF!		#REF!		#REF!
#REF!		#REF!		#REF!		#REF!		#REF!		#REF!		#REF!		#REF!		#REF!		#REF!		#REF!		#REF!		#REF!		#REF!		#REF!		#REF!
#REF!		#REF!		#REF!		#REF!		#REF!		#REF!		#REF!		#REF!		#REF!		#REF!		#REF!		#REF!		#REF!		#REF!		#REF!		#REF!
#REF!		#REF!		#REF!		#REF!		#REF!		#REF!		#REF!		#REF!		#REF!		#REF!		#REF!		#REF!		#REF!		#REF!		#REF!		#REF!
#REF!		#REF!		#REF!		#REF!		#REF!		#REF!		#REF!		#REF!		#REF!		#REF!		#REF!		#REF!		#REF!		#REF!		#REF!		#REF!
#REF!		#REF!		#REF!		#REF!		#REF!		#REF!		#REF!		#REF!		#REF!		#REF!		#REF!		#REF!		#REF!		#REF!		#REF!		#REF!
#REF!		#REF!		#REF!		#REF!		#REF!		#REF!		#REF!		#REF!		#REF!		#REF!		#REF!		#REF!		#REF!		#REF!		#REF!		#REF!
#REF!		#REF!		#REF!		#REF!		#REF!		#REF!		#REF!		#REF!		#REF!		#REF!		#REF!		#REF!		#REF!		#REF!		#REF!		#REF!
#REF!		#REF!		#REF!		#REF!		#REF!		#REF!		#REF!		#REF!		#REF!		#REF!		#REF!		#REF!		#REF!		#REF!		#REF!		#REF!
#REF!		#REF!		#REF!		#REF!		#REF!		#REF!		#REF!		#REF!		#REF!		#REF!		#REF!		#REF!		#REF!		#REF!		#REF!		#REF!
#REF!		#REF!		#REF!		#REF!		#REF!		#REF!		#REF!		#REF!		#REF!		#REF!		#REF!		#REF!		#REF!		#REF!		#REF!		#REF!
#REF!		#REF!		#REF!		#REF!		#REF!		#REF!		#REF!		#REF!		#REF!		#REF!		#REF!		#REF!		#REF!		#REF!		#REF!		#REF!
#REF!		#REF!		#REF!		#REF!		#REF!		#REF!		#REF!		#REF!		#REF!		#REF!		#REF!		#REF!		#REF!		#REF!		#REF!		#REF!
#REF!		#REF!		#REF!		#REF!		#REF!		#REF!		#REF!		#REF!		#REF!		#REF!		#REF!		#REF!		#REF!		#REF!		#REF!		#REF!
#REF!		#REF!		#REF!		#REF!		#REF!		#REF!		#REF!		#REF!		#REF!		#REF!		#REF!		#REF!		#REF!		#REF!		#REF!		#REF!
#REF!		#REF!		#REF!		#REF!		#REF!		#REF!		#REF!		#REF!		#REF!		#REF!		#REF!		#REF!		#REF!		#REF!		#REF!		#REF!
#REF!		#REF!		#REF!		#REF!		#REF!		#REF!		#REF!		#REF!		#REF!		#REF!		#REF!		#REF!		#REF!		#REF!		#REF!		#REF!
#REF!		#REF!		#REF!		#REF!		#REF!		#REF!		#REF!		#REF!		#REF!		#REF!		#REF!		#REF!		#REF!		#REF!		#REF!		#REF!
#REF!		#REF!		#REF!		#REF!		#REF!		#REF!		#REF!		#REF!		#REF!		#REF!		#REF!		#REF!		#REF!		#REF!		#REF!		#REF!
#REF!		#REF!		#REF!		#REF!		#REF!		#REF!		#REF!		#REF!		#REF!		#REF!		#REF!		#REF!		#REF!		#REF!		#REF!		#REF!
#REF!		#REF!		#REF!		#REF!		#REF!		#REF!		#REF!		#REF!		#REF!		#REF!		#REF!		#REF!		#REF!		#REF!		#REF!		#REF!
#REF!		#REF!		#REF!		#REF!		#REF!		#REF!		#REF!		#REF!		#REF!		#REF!		#REF!		#REF!		#REF!		#REF!		#REF!		#REF!
#REF!		#REF!		#REF!		#REF!		#REF!		#REF!		#REF!		#REF!		#REF!		#REF!		#REF!		#REF!		#REF!		#REF!		#REF!		#REF!
#REF!		#REF!		#REF!		#REF!		#REF!		#REF!		#REF!		#REF!		#REF!		#REF!		#REF!		#REF!		#REF!		#REF!		#REF!		#REF!
#REF!		#REF!		#REF!		#REF!		#REF!		#REF!		#REF!		#REF!		#REF!		#REF!		#REF!		#REF!		#REF!		#REF!		#REF!		#REF!
#REF!		#REF!		#REF!		#REF!		#REF!		#REF!		#REF!		#REF!		#REF!		#REF!		#REF!		#REF!		#REF!		#REF!		#REF!		#REF!
#REF!		#REF!		#REF!		#REF!		#REF!		#REF!		#REF!		#REF!		#REF!		#REF!		#REF!		#REF!		#REF!		#REF!		#REF!		#REF!
#REF!		#REF!		#REF!		#REF!		#REF!		#REF!		#REF!		#REF!		#REF!		#REF!		#REF!		#REF!		#REF!		#REF!		#REF!		#REF!
#REF!		#REF!		#REF!		#REF!		#REF!		#REF!		#REF!		#REF!		#REF!		#REF!		#REF!		#REF!		#REF!		#REF!		#REF!		#REF!
#REF!		#REF!		#REF!		#REF!		#REF!		#REF!		#REF!		#REF!		#REF!		#REF!		#REF!		#REF!		#REF!		#REF!		#REF!		#REF!
#REF!		#REF!		#REF!		#REF!		#REF!		#REF!		#REF!		#REF!		#REF!		#REF!		#REF!		#REF!		#REF!		#REF!		#REF!		#REF!
#REF!		#REF!		#REF!		#REF!		#REF!		#REF!		#REF!		#REF!		#REF!		#REF!		#REF!		#REF!		#REF!		#REF!		#REF!		#REF!
#REF!		#REF!		#REF!		#REF!		#REF!		#REF!		#REF!		#REF!		#REF!		#REF!		#REF!		#REF!		#REF!		#REF!		#REF!		#REF!
#REF!		#REF!		#REF!		#REF!		#REF!		#REF!		#REF!		#REF!		#REF!		#REF!		#REF!		#REF!		#REF!		#REF!		#REF!		#REF!
#REF!		#REF!		#REF!		#REF!		#REF!		#REF!		#REF!		#REF!		#REF!		#REF!		#REF!		#REF!		#REF!		#REF!		#REF!		#REF!
#REF!		#REF!		#REF!		#REF!		#REF!		#REF!		#REF!		#REF!		#REF!		#REF!		#REF!		#REF!		#REF!		#REF!		#REF!		#REF!
#REF!		#REF!		#REF!		#REF!		#REF!		#REF!		#REF!		#REF!		#REF!		#REF!		#REF!		#REF!		#REF!		#REF!		#REF!		#REF!
#REF!		#REF!		#REF!		#REF!		#REF!		#REF!		#REF!		#REF!		#REF!		#REF!		#REF!		#REF!		#REF!		#REF!		#REF!		#REF!
#REF!		#REF!		#REF!		#REF!		#REF!		#REF!		#REF!		#REF!		#REF!		#REF!		#REF!		#REF!		#REF!		#REF!		#REF!		#REF!
#REF!		#REF!		#REF!		#REF!		#REF!		#REF!		#REF!		#REF!		#REF!		#REF!		#REF!		#REF!		#REF!		#REF!		#REF!		#REF!
#REF!		#REF!		#REF!		#REF!		#REF!		#REF!		#REF!		#REF!		#REF!		#REF!		#REF!		#REF!		#REF!		#REF!		#REF!		#REF!
#REF!		#REF!		#REF!		#REF!		#REF!		#REF!		#REF!		#REF!		#REF!		#REF!		#REF!		#REF!		#REF!		#REF!		#REF!		#REF!
#REF!		#REF!		#REF!		#REF!		#REF!		#REF!		#REF!		#REF!		#REF!		#REF!		#REF!		#REF!		#REF!		#REF!		#REF!		#REF!
#REF!		#REF!		#REF!		#REF!		#REF!		#REF!		#REF!		#REF!		#REF!		#REF!		#REF!		#REF!		#REF!		#REF!		#REF!		#REF!
#REF!		#REF!		#REF!		#REF!		#REF!		#REF!		#REF!		#REF!		#REF!		#REF!		#REF!		#REF!		#REF!		#REF!		#REF!		#REF!

## Sheet: LogRatio (2)
médiane 3596/WT		médiane 3601/WT		médiane 3606/WT
-0.231973		-0.0959982		-0.117997
-0.817945		-0.113991		-0.253997
-0.0460093		0.0139981		-0.305967
-0.134025		-0.00199739		-0.236015
0.438007		0.578003		0.613998
0.255996		-0.0460011		0.255999
0.0600175		0.0359898		0.0300078
0.797998		0.712003		0.898001
0.0400142		0.234001		0.0420075
0.462006		0.647997		0.778
0.490005		0.799999		-0.00400322
1.202		1.244		0.560004
0.217995		0.456004		0.246009
-0.19999		-0.25403		-0.0620084
0.0619823		0.314		0.100014
0.235999		0.0920005		-0.0179938
0.226003		0.219992		0.365993
0.564003		-0.0279956		0.410002
-0.780017		-0.834044		-0.392001
0.0800128		0.0460048		0.0300078
0.386005		0.580001		0.467998
0.445998		0.916001		0.500003
0.167993		-0.187997		-0.0720094
-0.191997		0.140002		-0.0820139
-0.23		-0.0699843		-0.150002
0.470005		0.284006		0.316004
-0.440017		-0.405974		0.0120001
0.718003		0.0620037		0.410001
-0.471964		-0.565969		-0.0439899
-0.527976		-0.300004		-0.435989
-1.10606		-0.955971		-0.365982
0.00600076		0.349999		0.115992
0.177998		0.732002		0.196006
0.286005		0.754001		0.191999
-1.64777		-1.22368		0.290009
-0.642001		-0.0960084		-0.483982
0.0240114		-0.274034		-0.108004
0.174007		0.0279837		0.260001
0.537996		0.0840036		0.104002
1.302		1.496		0.383989
1.404		0.864		1.266
-0.0740062		-0.0160016		-0.0480001
0.35		-0.253996		-0.0240191
0.329992		-0.41202		-0.371988
0.384002		0.252008		0.216013
-0.320007		-0.0299845		-0.19601
-0.0840129		0.274001		0.0739835
0.394003		0.416001		0.545998
0.755999		0.234001		0.404003
0.23001		0.0579967		-0.156008
-0.138004		-0.441987		-0.313997
-0.475983		-0.211998		-0.387972
-0.488016		-0.0299909		-0.0399967
0.240002		0.297996		0.101992
-0.453992		-0.207977		-0.267987
0.99		1.192		0.816001
-0.767958		-0.0419981		-0.092018
-1.38383		-0.671942		-0.254022
-0.797989		-0.126024		-0.420016
-0.157991		-0.210021		0.0300049
0.0920005		-0.191969		0.00198395
-0.123895		-0.191771		-0.00600179
0.282002		-0.00199135		0.470001
0.384		-0.112021		0.376006
0.17		-0.106002		0.298006
0.388008		-0.158031		0.110002
-0.919876		-0.469967		-0.559952
-0.155994		0.0360108		-0.213999
-1.58536		-1.53611		0.440002
0.282006		-0.0660072		-0.0160089
-0.230001		-0.217998		-0.182014
0.356003		0.0300034		-0.251995
0.374001		-0.0160055		0.341996
0.279995		-0.184008		-0.0900031
-0.378017		-0.0779869		0.00401218
0.0500071		0.0340012		-4.23441e-06
0.130001		0.173997		0.0900005
-0.407953		-0.0120178		-0.132004
0.00199483		-0.0639825		-0.203983
0.0879943		-0.229968		-0.518004
0.0240133		0.170008		-0.114009
-0.191991		0.00801112		-0.29596
0.08401		0.769999		0.242003
0.542001		0.603999		0.450005
1.194		0.449995		1.122
0.25		0.254003		0.059999
-0.460046		-0.0799924		-0.215993
0.0680075		-0.0819906		-0.328004
0.106005		-0.0780117		0.131998
0.288001		0.042002		0.383993
0.165989		0.848001		0.172008
0.603998		0.581999		0.732
-0.658035		-0.259988		-0.24399
0.528004		0.0999987		0.531998
-0.795994		-0.0340038		1.738
0.150003		0.506004		0.220008
-0.179994		0.177996		-0.372038
-0.0659952		0.215994		0.270009
0.0259937		0.240008		-0.179985
0.122002		-0.352017		-0.0320131
-0.00601761		-0.031998		-0.0200027
0.0720107		-0.234003		0.0560114
-0.0800097		-0.051994		-0.0379988
0.387996		0.207991		0.165998
0.0279897		0.204003		0.314005
0.531999		0.602004		0.686001
-0.400016		-0.571959		-0.608064
0.148001		0.562005		0.533994
0.160009		0.299998		0.296
-1.23267		-1.13377		-0.97802
-0.124011		-0.0999962		-0.252003
-0.13998		-0.238019		-0.26401
-0.137989		-0.300007		-0.120016
-0.463952		-0.542042		-0.529991
0.176003		-0.271981		0.0820118
-0.150003		0.123998		-0.335977
0.236002		-0.89805		-0.149993
-0.0940227		0.289998		0.194001
-0.463985		-0.26603		-0.232028
-0.484009		-0.546026		-0.450047
0.027989		-0.389964		-0.160005
0.251999		-0.049992		0.224007
0.128007		-0.0340025		-0.0460005
1.156		0.288008		1.16
0.166007		-0.0600019		0.00400368
0.0199912		0.229997		0.271997
-0.00599806		0.216		0.0340058
0.117999		0.294006		0.260006
0.195995		-0.281984		-0.34599
-0.038004		-0.0160089		-0.0420145
0.149987		0.332007		0.468001
-0.0140019		0.185995		0.221998
0.282009		0.582003		0.232004
-0.63392		-0.0900186		-0.597989
-0.387985		-0.561974		-0.358025
0.643995		0.597996		0.460004
0.47601		0.398005		-0.111993
0.0439942		0.299997		0.0820118
-0.0800201		0.139996		-0.286018
-0.833928		-0.358008		-0.705943
0.286004		0.0140065		0.283993
-0.140018		0.119984		-0.273983
-0.903859		-0.65592		-0.996027
0.280002		0.315993		0.221998
-0.259985		0.0719909		-0.176004
1.154		0.00800048		1.196
0.169998		0.384002		0.354007
-0.0219977		-0.123991		-0.133998
0.413996		-0.0340204		0.130006
-0.296038		-0.276001		-0.308021
-0.467997		0.0160006		-0.170023
0.141994		0.242008		0.262005
-1.03617		-0.473939		-1.02398
-0.193999		-0.322003		-0.55396
0.417987		0.33403		0.16198
-0.14201		0.258001		-0.0340115
-0.719911		-0.308009		-0.273978
-0.0740056		0.267997		0.268007
0.430002		0.686001		0.743999
0.855999		0.990001		0.923999
1.458		-0.295986		1.376
-0.110012		-0.0419995		-0.154003
0.616005		0.491996		0.592003
-0.176002		0.410005		-0.0240103
-0.735984		-1.05391		-0.901884
0.142003		0.250005		0.139994
0.634003		-0.0460059		0.457999
0.0300049		-0.0740222		-0.0959897
-1.49978		-0.0099844		-0.621977
-0.413952		-0.0660101		-0.440043
0.0459897		-0.0160089		-0.002007
0.326005		0.0860095		0.186005
0.0839889		0.521999		0.529996
0.056005		-0.418002		-0.193967
-0.275975		-0.0280131		0.321998
-0.105992		-0.112003		-0.113994
-0.246003		0.224006		0.342001
-0.27001		-0.284		-0.0320154
0.324005		0.00999639		-0.367993
0.142003		0.428003		0.218002
0.0859906		0.0539996		-0.402005
0.224		-0.290004		-0.00600297
0.222002		0.551997		0.352003
-0.238023		-0.867959		-0.211996
0.896002		0.141991		0.998
0.0540146		0.0119959		-0.00801754
-0.057983		-0.0440009		-0.0259905
0.361998		0.263999		0.186007
0.276002		0.467998		0.149998
0.154006		0.224002		0.126002
-0.315968		-0.458041		-0.236029
1.37		0.248006		1.286
-0.760052		-0.295967		-0.214012
-0.200012		0.122004		-0.211984
-0.0780053		0.093993		0.0240055
-0.328005		0.130007		-0.00602097
0.173993		-0.0999851		-0.162023
-0.542		-0.475968		-0.434009
0.0200038		0.0899968		-0.092018
0.103997		-1.68165e-05		0.0140166
-0.83405		-0.401994		-0.445994
0.256002		-0.33203		0.241994
0.314009		-0.343991		0.0239977
-0.113993		-0.300009		-0.172002
0.479998		0.161992		0.0879944
-0.155974		-0.162016		-0.0820006
0.0320112		-0.0380202		-0.110002
0.65		0.67		0.647999
0.00198794		0.248003		-0.437941
-0.260018		0.164012		-0.202013
-0.505998		0.148008		-0.112006
-0.543961		0.185995		-0.313963
-0.256008		-0.241993		0.0659977
0.204003		-0.686069		-0.0499982
0.589996		0.546002		0.423994
0.200007		0.176003		0.0879937
-0.452026		-0.104008		-0.391949
1.06		1.198		0.996001
0.0280018		0.110009		-0.0740053
-0.564		0.107999		0.128007
-0.0540065		0.0239842		0.106008
0.438001		-0.0500059		0.24201
-0.0080111		0.0760014		0.061992
-0.497988		0.274008		-0.135997
-0.118001		-0.175996		-0.114019
0.481997		0.732		0.511997
-0.045986		0.148003		-0.0680011
-0.509989		-0.103992		-0.0399875
0.132014		0.0680072		0.0779981
-0.0819912		-0.036007		0.0359962
0.611999		0.651998		0.606004
-0.107996		0.0239982		-0.175987
-0.0600002		0.183987		0.158001
-0.803959		-0.177984		-0.250011
-0.0980046		-0.0760016		-0.0299833
-0.320014		-0.195981		-0.92583
-0.111976		-0.701943		-0.533977
-0.0140102		0.494003		0.309992
0.438004		-0.00600417		0.309999
-0.843931		-0.557953		-0.581951
-1.37995		-0.374035		-0.744004
-0.216026		-0.0499974		-0.182013
0.295992		-0.203975		-0.152012
-0.884029		-0.338039		-0.761945
0.134002		0.258003		0.355996
-0.167989		-0.0479976		0.0340051
-0.290009		-0.04201		-0.129996
0.332003		0.809998		0.175999
-1.01584		-0.326022		-0.416041
1.12		-0.535975		0.79
0.0880006		0.0199965		0.008015
-0.224008		-0.227997		-0.170019
0.855999		-0.496028		0.906002
-0.186011		0.287992		0.0960099
-0.780021		-0.158024		-0.688011
0.658002		-0.268006		0.327996
0.126014		-0.137989		0.059986
0.0880145		-0.324005		0.110007
-0.0439953		-0.511978		0.166005
0.0559969		-0.288014		0.0939945
-0.0899845		-0.0639789		-0.0659952
0.0419956		0.0700018		0.018013
-0.0839849		0.0159906		0.0460059
-0.0939842		-0.0300126		-0.170009
-0.0560064		-0.113998		0.062013
-0.0460059		0.362006		0.205996
0.263999		-0.282034		-0.250011
0.164		-0.0719881		-0.804159
-0.00199135		-0.0100211		0.00598586
0.266007		0.380006		0.598003
-0.440009		-0.0300126		-0.304014
0.360001		-0.11601		0.00800142
-0.0520125		-0.143981		0.140001
0.308		-0.031988		0.429995
-0.557984		0.0140036		-0.287979
0.131997		-0.278001		-0.0679831
-0.336021		-0.492048		-0.217968
0.00800048		-0.0200187		-0.304012
-8.76858e-06		-0.0340038		0.00201014
0.309999		-0.176009		0.205988
0.0399902		-0.0220068		0.0100042
-0.0619855		-0.0180049		0.00398354
0.23799		-0.215995		0.0840031
-0.196003		-0.0279928		-0.293995
0.678		-0.132001		0.700002
-0.0140155		-0.0500175		0.0180172
-0.116008		-0.105989		-0.0900235
-0.574005		-0.0620142		-0.822026
0.0860095		-0.0999841		-0.0240085
0.190006		0.373997		0.0959873
-0.0800048		-0.176029		-0.370019
0.24001		0.358004		0.287998
0.195993		-0.283982		-0.424032
-0.0280056		-0.464027		-0.479981
0.143993		0.142012		-0.0320083
-0.0980009		-0.00401605		-0.0859855
0.0159966		-0.0540196		-0.0320011
-0.262011		-0.0740046		-0.0239889
0.0399967		0.0520019		0.0400013
0.20001		0.0119978		0.172008
0.0259889		0.0139906		-0.0160191
-0.182024		-0.14801		-0.138004
0.516006		0.848		0.519996
0.105999		-0.00800618		0.128007
0.329998		0.414002		-0.454068
-0.158009		0.00598635		-0.363974
0.614002		1.006		0.705999
-0.0660072		0.152013		0.0880079
0.232011		0.0519899		0.00799586
0.0699997		-0.975468		-0.975468
-0.180001		-0.0140099		-0.0820006
-0.661947		-0.141991		-0.488004
-0.247993		0.0699905		-0.244007
-0.306014		-0.162002		-0.194012
-0.316017		-0.0619992		-0.0859828
0.0720067		0.075999		-0.0899822
-0.0239987		0.017993		0.0079858
-0.119993		-0.108007		-0.0520159
0.188009		0.290004		0.217995
-0.546078		0.356007		0.0660079
0.438		0.0700056		0.393994
-0.150002		-0.0780133		-0.0499807
-0.321977		-0.0959846		-0.0520096
0.272005		-0.801915		-0.440034
0.521998		0.813999		0.429995
0.129991		0.0500059		-0.0859921
-0.0280021		0.00601197		-0.0320029
-0.276013		-0.630048		-0.544054
-0.463905		-0.14199		-0.32396
1.228		1.35		0.940002
0.202008		0.0240062		0.108011
1.142		0.139985		0.936
0.315989		0.609993		0.706004
0.0140088		-0.617998		-0.237996
-0.14802		-0.158013		-0.0459962
0.192003		0.112003		-0.257983
-0.486025		0.0560093		0.0279986
-1.34973		-0.748035		-0.710088
0.252002		0.0779982		0.116012
-0.112005		-0.0620126		-0.144011
-0.00599412		-0.22598		-0.476005
0.037993		-0.00800818		-0.00599648
0.0219947		-0.0339915		-0.0500011
0.144006		0.0300078		0.363996
0.0160109		0.579999		0.409994
0.302002		0.504004		-0.309944
-0.0659999		-0.081985		0.0599925
0.0339917		-0.0860175		-0.00599806
-0.977398		-0.977398		-0.977398
-0.0059964		0.0740034		0.0159982
-0.413962		-0.37204		-0.263989
0.204007		0.283999		0.166001
-0.415974		-0.137998		-0.140021
-1.33394		-1.1301		-0.0120049
0.382003		-0.0200147		0.234009
0.0199905		0.0280106		0.0139959
0.0099894		-0.0400021		0.00999408
-0.0520047		-0.771906		0.323997
0.417999		-0.0179984		0.419999
-0.134017		0.362007		-0.622007
0.0139959		-0.147979		-0.134005
-0.264009		-0.0620031		-0.0899942
-0.0740062		-0.0620149		-0.0319931
0.0939965		-0.0600051		-0.0199896
-0.428016		-0.379998		-0.167993
-0.633887		-0.158013		-0.00200426
-0.282006		0.0859934		0.0340179
-0.506024		-0.0139974		-0.0299833
-0.738044		-0.309999		-0.0340015
-0.902049		-0.47201		-0.421994
-0.0319989		-0.0519924		-0.082021
0.199997		0.198005		0.653996
0.546001		0.452		0.0219899
0.00200397		-0.106001		-0.142002
-0.0940002		-0.094003		0.0219899
-0.00800618		-0.00999839		0.0419923
-0.263996		-0.273983		-0.196024
-0.318034		-0.422019		-0.240007
0.0420095		-0.138005		-0.346001
-0.0459831		0.126		-0.372017
0.368007		0.342002		0.493995
-0.0960079		-0.0299909		0.083984
-0.496011		-0.446009		-0.185979
0.463995		0.366005		0.0339892
-0.405998		-0.386018		-0.268003
0.339993		0.0579913		0.138009
0.0420166		-0.0319985		-0.386
0.521998		-0.00999846		-0.0440111
0.234004		-0.339991		0.295999
-0.103998		-0.0600073		-0.215998
-0.288028		3.13558e-06		0.101998
-0.830197		-0.580049		-0.188004
-0.115985		0.0739912		-0.0140019
-1.05793		-0.452012		-0.857972
-0.715981		-0.284007		0.0580065
-0.112007		0.00398354		-0.121996
0.652		0.684003		0.703997
-0.00200691		-0.204009		0.120012
0.0860146		0.0419997		0.0379914
-0.257985		-0.0239869		-0.103994
-0.928085		-0.748087		-0.660109
-0.471947		-0.374023		-0.0920158
0.732003		-0.300016		-0.546016
-0.295987		-0.277994		0.0060087
-0.169997		-0.0540187		-0.111982
-0.353971		0.031997		-0.395989
0.263999		-0.161992		0.142003
-0.134002		-0.119978		-0.0860029
-0.436044		-0.199978		-0.283996
-0.117983		-0.101992		-0.132022
0.362006		0.361997		0.350002
-0.257996		-0.0399935		-0.236012
-0.583959		-0.460017		-0.601948
0.0219948		0.00601197		0.0820084
-0.202001		-0.338044		-0.244013
-0.118001		-0.144023		-0.142004
1.374		1.388		0.741996
-0.0759857		-0.0720009		-0.060006
-0.332042		-0.236012		-0.216022
-0.382026		-0.0300092		0.0380079
0.028009		-0.0560006		0.0419997
0.321997		0.823998		0.461996
0.0439847		-0.0159952		0.0199883
-0.0880118		-0.00999067		0.0580013
-0.0259747		-0.47602		-0.518063
0.122002		0.163998		0.109997
-0.769918		-0.379972		0.0859909
0.128004		-0.419975		0.0299902
-0.264009		-0.0440112		-0.0560012
0.115994		-0.444042		-0.00800299
0.982		0.228004		0.590005
0.406004		0.253993		-0.17602
0.163993		0.0160118		0.0639885
0.200007		-0.14199		-0.152007
-0.147998		-0.0400011		-0.108011
-0.38201		0.286006		-0.029985
0.0140008		-0.0140155		-0.074011
0.594003		0.271987		0.709999
-0.178013		-0.0900023		-0.063982
0.0119959		0.129993		0.0639928
-0.0239869		0.0899972		0.0479843
0.0180002		-0.140006		0.0820118
0.155997		0.260004		0.255994
-0.513972		0.170008		0.168011
-0.288033		-0.0400052		-0.709992
-0.047988		-0.0340038		0.00399849
0.0880006		-0.217982		-0.131992
-0.468048		-0.112002		-0.25601
-0.106002		0.211996		0.218003
0.148004		0.0819999		-0.195981
0.0140172		-0.0519995		-0.198002
0.178003		-0.0239992		0.258006
-0.246026		0.308003		0.261998
-0.0340118		0.195997		-0.540046
-0.0160089		-0.00599715		-0.0900154
-0.0780016		-0.173989		-0.0320111
0.538007		0.339992		0.562002
0.00598586		0.0859952		-0.0639825
-0.0140171		0.0319957		0.0659871
-0.204009		-0.207984		-0.057983
-0.227974		-0.198018		-0.240019
0.462003		0.500002		0.352003
-0.130025		-0.110001		-0.0699863
0.268002		0.190002		-0.295939
-0.132006		-0.247998		0.041999
-0.584017		1.424		0.381994
0.13799		-0.294		-0.608052
0.114012		0.179986		0.272007
0.112005		0.560003		0.504001
0.00598348		0.0119931		-0.0660015
0.0999912		0.0879959		0.0879937
-0.142004		-0.0220079		0.025991
-0.728019		0.0679968		-0.409954
0.469999		0.266001		-0.0660105
0.165989		-0.15199		0.0680043
-0.975468		-0.975468		-0.975468
-0.138011		0.0239877		0.0259838
-0.102012		-0.0599917		-0.306024
0.068004		0.097995		0.00401235
-1.40999		-1.44218		-0.732046
0.0219953		-0.0599808		0.0260098
-0.150006		-0.0480059		-0.0520129
0.405997		-0.502039		0.0419901
-0.633958		-0.462023		0.232001
0.0060003		0.166004		-0.0360081
-0.0440112		-0.027995		-0.132003
0.055981		0.309993		0.0940107
-0.0059964		-0.00599715		-0.0299909
1.458		1.506		1.334
-0.395912		-0.698056		-0.386066
0.0320042		0.0839957		0.0419891
-0.0680048		-0.0779988		-0.146002
0.142003		0.190005		0.241994
0.494		0.128012		0.128012
-0.160019		-0.0879995		-0.0360107
0.328004		0.192002		0.255997
-0.330009		0.00400368		-0.780096
-0.0599808		0.0119986		-0.113994
-0.057983		0.00999648		-0.0500063
-0.0660063		0.433998		0.314005
-0.990632		0.0620018		-0.655938
0.168007		0.11		0.0739956
0.324004		0.486004		0.388007
0.252		0.338008		0.427995
0.406		-0.113991		0.253998
0.178		-0.360027		-0.151979
-0.187983		-0.262008		-0.690095
0.051995		0.00400248		0.0139965
-0.266057		-0.138011		0.0600016
0.0940096		-0.0899941		-0.0640106
-0.0979884		-0.092012		-0.0580022
-0.075994		-0.0119911		-1.15589
0.0179971		0.0159848		-0.601944
0.126		0.210006		0.280002
0.0560028		-0.0479829		-0.00999831
-0.557953		0.668003		-0.908232
1.92		0.935993		1.926
0.0119964		0.0219967		0.0300078
-0.395897		0.987999		-0.0679023
-1.48188		-1.40591		0.153997
-0.128019		-0.0540034		-0.0479827
0.0559978		0.133997		-0.113992
-0.0239944		-0.301979		-1.33762
0.0419942		0.144009		-0.0359985
1.16		1.178		1.04399
0.0439954		-0.513943		-0.0980298
-0.004014		0.969993		-0.004014
0.0460048		-0.0340038		3.13558e-06
0.328006		0.364007		0.151994
-0.004014		1.256		0.485994
0.051995		0.116005		-0.180025
-0.354021		0.167993		-0.0679996
0.302001		-0.271995		0.197999
-0.143992		0.879999		0.641999
0.255997		-0.0440011		0.154006
0.205995		0.068		-0.120003
-0.475997		-0.292028		-1.26736
0.262009		-0.0160121		-0.356017
-0.00199613		0.0240018		-0.0780019
0.0839991		-0.0900023		-0.146022
-0.330027		-0.0200018		-0.184008
0.279994		0.425995		0.428006
-0.498039		-0.0199882		-0.270018
0.0699982		0.013992		0.0580036
-0.0780101		-0.0479829		-0.0680016
-0.0999899		-0.0880142		-0.0660015
-0.0119951		-0.0579838		0.00598348
0.194		0.156001		0.0600004
0.0100062		0.0999932		0.0299895
0.506005		0.602002		0.198002
-0.125992		0.0579979		-0.124003
0.151992		0.0339913		0.0979995
0.0440115		-0.00399556		-0.00799809
1.192		0.288006		0.895999
0.253999		0.244005		0.105999
-0.197986		-0.0599808		-0.0699904
0.166		0.0299935		-0.124009
0.0120009		-0.362019		0.0839963
0.0299982		0.176		0.547997
0.0760004		0.125986		0.0799953
-0.0960039		-0.081985		-0.172003
0.0460196		0.454006		0.0199894
0.0699968		0.0760014		0.046005
0.289997		-0.535958		0.139985
-0.55601		-0.192006		-0.555974
0.0179949		-0.00200426		0.0220036
0.160005		0.0319855		-0.831966
-0.101985		-0.0960218		-0.112014
-0.0540065		-0.00200485		0.0300037
-0.004014		-0.004014		0.969993
0.0120042		0.0219905		0.0860076
0.039998		0.0380063		0.0680043
0.0839957		-0.0600217		0.0800002
-0.0160092		0.086001		0.0700152
-0.157984		-0.154004		-0.106019
-0.437995		0.14801		0.0140009
0.140007		0.140001		0.202011
0.0399931		0.101998		0.234004
-0.0880089		-0.0960006		-0.00199332
0.00799405		-0.0480026		0.0179971
-0.513972		-1.45408		-1.68722
-0.00599715		0.00201582		0.0799992
0.169991		-0.336032		-0.356017
0.08401		-0.144019		0.0279919
-0.14202		-0.166002		-0.127995
0.062013		-0.0480026		-0.0179945
0.0699997		-0.197989		-0.0239868
0.642		0.511997		0.286
0.0439954		0.0119959		0.0380024
-0.0419968		0.0640099		0.056005
-0.377978		-0.659958		-0.0520173
-0.0599985		-0.373977		-1.13399
-0.801811		-0.304017		-0.855833
-0.824061		0.196006		-1.02583
0.126013		-0.0599931		0.126001
-0.264004		0.101998		0.0479886
0.0559965		-0.0019948		0.0660069
-0.0700156		-0.133987		-0.113991
0.702001		-0.227998		0.79
-0.0759898		-0.138004		-0.0119951
-0.0560183		-0.0159921		-0.0300202
0.390003		0.253998		-0.407958
0.590001		-0.0620162		0.352005
-0.168015		0.110009		-0.47392
0.205998		-0.22802		-0.643992
-0.128003		-0.168004		0.0760091
0.0640136		0.089991		0.0879959
-0.120004		0.0179847		-0.0499889
-0.00200047		-0.0499982		0.017993
-0.212027		0.0540146		-0.11601
0.0940021		0.0239935		0.0199957
-0.152001		-0.0739795		-0.139995
-0.282036		-0.124002		-0.336021
0.606		-0.445997		-0.245996
0.566004		0.748004		0.610002
-0.197987		-0.0459918		-0.208009
-0.239998		-0.0659999		-0.128006
0.342		-0.359993		0.383998
-0.360014		-0.66981		-0.00801754
0.484001		0.0699993		-0.256
-0.454014		-0.797796		-0.855758
0.919987		-0.137993		0.867986
-0.238014		0.138014		-0.0119985
0.806003		-0.449899		0.891998
0.134003		-0.0440002		0.00799592
-0.0940102		0.0359915		0.0460153
-0.0200017		0.076005		0.142005
-1.04565		-0.0860147		-0.0920032
0.0319856		-0.0100211		0.0579969
0.0099894		-1.39847e-05		-0.044017
-0.140021		-0.120002		-0.171985
-0.452014		-0.0700088		-0.326029
0.110002		-0.105992		0.101992
-1.01755		-0.885553		-1.9431
0.0160109		-0.0919978		0.0400064
-0.013982		-0.0440002		0.0760116
-0.0539844		-0.0159898		-0.0159974
0.00598705		0.0460025		0.031997
0.0979985		-0.175983		-0.0379982
-0.21601		-0.131998		-0.0839859
-0.70985		-0.546005		-0.401984
-0.0259858		0.271999		-0.030005
8.25158e-07		0.207992		-0.330018
-0.877958		0.759997		0.389999
-0.911842		-0.216012		-0.520005
-1.9413		-1.9413		-1.9413
-0.180024		-1.74614		0.00398364
-0.0660056		-0.0739912		-0.047988
0.0620141		0.0900052		0.228011
0.151991		0.119995		0.00599425
-0.0460023		-0.094019		-0.977398
0.0519878		0.0259972		0.0199806
-0.251982		0.234001		-0.581894
0.282006		-1.20036		0.413994
0.204009		0.378		0.282
0.132001		0.308001		0.0460158
-0.303984		-0.225999		-0.207994
-0.101994		-0.0500063		-0.126011
0.191997		-0.0400236		-0.155998
-0.00200998		-0.211976		-0.0219969
-0.314025		0.115995		-0.105992
-1.31978		-0.866		-0.199985
1.78488e-05		-0.118019		-0.0940068
-0.0299788		-0.0100155		-0.106003
-0.191995		-0.124		-0.0940012
-0.0520028		-0.0120085		-0.0260129
-0.0820006		0.0279936		-0.0339969
0.00398956		-0.214016		0.0220092
0.0359946		0.0219967		0.0680025
0.0339917		0.0220145		0.0280106
0.0180026		0.049997		0.0440115
-0.0259985		0.0539953		-0.0119999
-0.152011		0.172003		-0.583953
-0.26998		-0.0880044		-0.163996
0.0300023		0.051995		0.0640085
0.0299935		0.0680043		0.0920026
-0.0039939		-0.215995		9.58901e-06
-0.241986		-0.185992		-0.151998
0.0119964		-0.00200998		-0.0120171
-0.252014		-0.171988		-0.0560006
0.117998		0.124006		0.094001
-0.608055		-0.395984		-0.480025
-0.167989		-1.00398		-1.44202
0.16801		0.231993		0.328003
0.0499878		-0.0820139		-0.213976
0.26		0.635999		-0.0980217
-0.135988		-0.232006		-0.0640142
0.0119931		-0.0279893		-0.124003
-0.31602		-0.288024		0.164005
-0.0619811		0.0639889		-0.0460059
-0.491986		-0.495972		-1.31589
0.00799656		0.265999		-0.0600026
-0.615916		-0.516102		-0.0780099
0.842001		0.272011		0.685999
0.203999		-0.0279928		0.0979961
-0.102002		-0.14802		-0.673912
-0.478021		0.360005		-0.846062
-0.0440103		-0.0579922		-0.0720178
-0.226007		-0.0320029		-0.043994
0.0399902		0.00799656		-0.0180191
-0.633907		-0.439979		-0.0519809
0.0619995		-0.0160096		0.0259972
0.0800023		-0.0139839		0.00601197
0.0379969		-0.101989		-0.00400176
-0.0859828		-0.0460173		-0.0779869
-1.94885		-1.94885		-1.94885
0.155996		0.154		-1.00566
-1.29601		-0.546062		-0.610055
0.124		0.228007		0.186007
-0.555983		-0.128007		-0.552047
0.393998		-0.00200789		0.253999
-0.0679868		-0.134005		-0.036007
0.0299895		-0.0900041		0.047999
-0.31201		-0.746015		-0.508009
-0.118003		0.0539932		-0.180016
0.302008		0.183992		0.123991
-0.0740082		-0.405994		-0.179995
-0.0720178		-0.139992		-0.975468
0.172		0.229999		0.151992
0.250006		0.146007		-0.0120085
-0.266013		-0.124		-0.135986
-0.979346		-0.442049		-0.433964
-0.167993		-0.902066		-0.560017
-1.94885		-1.94885		0.344001
-0.838275		0.0139863		-0.724056
-0.0739877		-0.0019873		0.00200397
0.492005		0.236002		0.130001
1.08		1.01001		1.03201
-0.0519991		-0.0620126		-0.0859855
-1.37208		-0.564079		-0.593994
0.116002		0.0939927		0.117994
-0.0580074		-0.158013		-0.209983
-0.660104		-0.571987		-1.04934
0.082003		0.0580013		0.0539975
0.230001		-0.0299998		-0.847364
-0.0119795		-0.550039		-0.816109
-0.229981		0.157996		0.259998
0.488		0.236005		-0.213901
1.944		-0.004014		-0.004014
-0.100013		-0.166002		-0.136009
-1.38229		-0.682016		-0.0659952
-1.65559e-05		-0.0700103		-0.0279808
0.226002		0.250001		0.345995
0.0759997		0.0920026		-0.0279876
0.913993		-0.004014		0.949993
-0.256023		-0.309999		-0.00599826
-0.013982		-0.0119985		-0.09001
-0.147989		-0.116014		-0.156008
-0.00401605		-0.935238		-0.861224
0.626005		0.578001		0.672001
0.0299912		-0.060006		0.0700056
0.101998		0.0119964		0.245994
-0.133979		-0.102019		-0.0539995
1.054		0.15999		0.165993
-0.395968		0.109987		-0.0939816
-0.975328		0.0440083		0.00998678
0.166009		0.00600528		-0.331988
0.131998		-0.00598378		0.169997
0.0580047		-0.0619855		0.00598586
0.00800367		-0.144019		-0.420032
0.276003		0.142008		0.0859981
-1.19538		-1.13337		0.0979912
0.00598348		-0.063982		0.0199899
-1.05535		-1.08535		-1.11934
-0.146022		-0.0099844		0.014
-0.132023		-0.979346		-0.0780049
0.136005		0.103993		0.0879935
-0.140007		0.076005		-0.152013
-1.22531		-1.11734		0.0419901
-0.140006		-0.100008		-0.0440143
-0.136012		-0.182024		-0.203984
0.969993		-0.004014		-0.004014
-0.237991		-0.11199		-0.0720201
-0.193997		-0.150013		-0.0299907
-0.0539972		0.142003		-0.0560064
-0.138007		-0.0820139		-0.211969
-0.883455		0.320006		-1.00546
1.3		0.0719857		1.278
-0.0199896		-0.0419805		-1.01335
0.159988		0.148013		-0.805387
-1.95468		-1.95468		-0.969344
0.0999987		0.147997		0.411994
-0.265998		-1.06534		-1.07534
-1.13377		0.252005		-0.789945
0.184		-0.941342		0.250002
0.124		0.0820084		-0.115983
-0.993331		-0.879333		-0.00199613
-1.95468		-1.95468		-1.95468
0.969993		1.944		-0.004014
0.176		0.0900073		0.283998
0.15		-0.0840012		0.141999
-0.133985		-0.238001		0.046005
0.0400142		-0.0100176		-1.01533
1.054		-0.979346		0.0339892
-0.102022		-1.17734		-1.14333
0.518002		-0.091994		0.372001
-0.979346		-0.979346		-0.979346
-1.94889		-1.16553		0.476001
-0.124005		-0.0139901		-0.178013
-0.00399556		-0.137981		-0.985345
-0.493908		0.399995		-0.493908
1.944		0.969993		-0.004014
0.103992		-0.0259987		-0.00200507
1.938		0.969993		1.892
-0.0319979		0.00398956		-0.977398
-0.979346		-0.044017		-0.979346
0.0579897		0.0179966		0.061992
-1.94699		-1.94699		-1.03966
0.19201		0.175999		0.064009
0.0659884		-0.973555		-0.973555
-0.999838		-0.138011		0.0159916
0.491994		-0.0660105		-0.856602
-0.31197		-0.22001		-0.318001
0.296007		0.0180026		0.0960057
-0.104017		-0.0920149		-0.0299833
-0.530032		0.111993		-0.973381
-0.979346		-0.979346		-0.979346
-0.0840033		0.649998		-0.101992
-0.0560096		-0.380039		0.453993
-0.0260131		-0.142016		-0.0619855
-0.0979832		-0.0180101		-0.0559935
0.0339917		0.0219905		-0.02801
-1.85434		-1.85434		0.381993
-1.92267		-1.92267		0.0779988
-0.201969		-0.687943		-0.925986
0.673999		0.0420049		0.470001
1.902		-0.004014		-0.004014
0.00398986		-0.0400176		-0.077985
-0.0779996		0.00798708		-0.004014
-0.0799811		0.176001		0.0359958
0.284006		0.364		0.190005
0.0880128		-0.0680016		0.120004
-0.68996		-0.287999		0.0800114
-1.03994		-0.899947		-1.00793
-0.699884		-0.0220119		-0.436064
-0.211972		-0.0380118		0.154
-0.0560038		-0.0919975		0.046011
-0.189992		-0.0680116		0.0379994
0.176008		0.465991		0.503995
-0.0100135		-0.09199		-0.0259905
-0.179995		-0.296037		-0.0780101
-0.254011		-1.09132		-0.245998
0.351992		-0.0359902		0.0999956
-0.0980115		-0.0280091		-0.0320102
-0.135997		-1.19742		-0.165976
0.0400025		0.212004		0.145996
-0.022009		-0.00601197		0.0439954
0.109996		0.0159906		0.0400142
-0.178008		0.0140008		0.0100042
0.0559969		-0.042012		0.082012
0.0580089		0.0720077		0.0660069
0.0819895		0.122015		0.0940064
0.061992		-0.0320162		-0.112003
0.0320007		0.13		0.0920111
-0.979346		-0.716153		-0.979346
-0.322018		-0.0339898		-1.95468
0.045994		0.0960057		-0.091994
-0.0560092		-0.0260136		-0.357984
-0.61997		-0.0819905		-1.05735
0.196006		-0.0360031		-0.0360052
-0.142011		-0.113995		-0.0700073
-0.795293		0.197993		0.298001
-0.0340161		-0.127993		0.00399868
0.996001		1.282		0.442004
-0.00798818		0.017993		-0.0159982
1.464		1.36		1.326
-0.140001		0.172		-0.119993
-0.606017		-0.484015		-1.04209
0.291971		0.0499821		0.287983
0.153996		0.131997		0.118006
-0.983803		-0.983803		-0.619911
0.283993		-0.0260104		0.196006
0.232006		-0.0679974		0.0340134
0.216003		0.232002		-0.189971
-0.0479867		-0.0980115		-0.0100211
0.210009		0.146007		0.0679956
0.68		0.603999		0.192003
-0.134002		-0.0480118		0.0840143
0.219991		-0.128001		-0.782018
0.100007		-0.0140089		0.194011
-0.0259905		0.125995		0.0279936
0.13001		-0.955705		0.291998
-0.0180117		-0.00599806		-0.0539941
-0.10999		-0.0539818		-0.0559945
0.179995		0.255994		0.152005
